# Supplementary material for: 4-Chloro-1-(4-methyl­phenyl­sulfon­yl)-1H-pyrrolo[2,3-b]pyridine
Source: Acta Crystallogr Sect E Struct Rep Online. 2009 Nov 7;65(Pt 12):o3018. doi: 10.1107/S1600536809044559 (PMC2972132; doi:10.1107/S1600536809044559)
Supplement: Supplementary file 1 [file e-65-o3018-sup1.cif]

##############################################################################
###                                                                        ###
###        Electronic paper (Acta Crystallographica Section E)             ###
###                                                                        ###
##############################################################################
#                                                                            #
# This CIF contains the data in a paper accepted for publication in Acta     #
# Crystallographica Section E. It conforms to the requirements of Notes      #
# for Authors for Section E, and has been peer reviewed under the auspices   #
# of the IUCr Commission on Journals.                                        #
#                                                                            #
# Full details of the Crystallographic Information File format               #
# are given in the paper "The Crystallographic Information File (CIF):       #
# a New Standard Archive File for Crystallography" by S. R. Hall, F. H.      #
# Allen and I. D. Brown [Acta Cryst. (1991), A47, 655-685].                  #
#                                                                            #
# The current version of the core CIF dictionary is obtainable from          #
# ftp://ftp.iucr.org/pub/cif_core.dic. The current version number is 2.4.    #
#                                                                            #
# Software is freely available for graphical display of the structure(s) in  #
# this CIF.  For information consult the CIF home page http://www.iucr.org/  #
# cif/home.html                                                              #
#                                                                            #
# This file may be used for bona fide research purposes within the           #
# scientific community so long as proper attribution is given to the journal # 
# article from which it was obtained.                                        #
#                                                                            #
##############################################################################
                                             
data_I
_audit_creation_method     SHELXL-97
_chemical_name_systematic
;
4-Chloro-1-(4-methylphenylsulfonyl)-1<i>H</i>-pyrrolo[2,3-<i>b</i>]pyridine
;
_chemical_name_common     ?
_chemical_formula_moiety     'C14 H11 Cl N2 O2 S'
_chemical_formula_sum     'C14 H11 Cl N2 O2 S'
_chemical_formula_iupac     'C14 H11 Cl N2 O2 S'
_chemical_formula_weight     306.76
_chemical_melting_point     ?
_symmetry_cell_setting     monoclinic
_symmetry_space_group_name_H-M     'C 2/c'
_symmetry_space_group_name_Hall     '-C 2yc'
loop_
    _symmetry_equiv_pos_as_xyz
    'x, y, z'
    '-x, y, -z+1/2'
    'x+1/2, y+1/2, z'
    '-x+1/2, y+1/2, -z+1/2'
    '-x, -y, -z'
    'x, -y, z-1/2'
    '-x+1/2, -y+1/2, -z'
    'x+1/2, -y+1/2, z-1/2'
_cell_length_a     21.7342(12)
_cell_length_b     7.6313(2)
_cell_length_c     16.4649(8)
_cell_angle_alpha     90.00
_cell_angle_beta     91.531(2)
_cell_angle_gamma     90.00
_cell_volume     2729.9(2)
_cell_formula_units_Z     8
_cell_measurement_reflns_used     25
_cell_measurement_theta_min     65
_cell_measurement_theta_max     70
_cell_measurement_temperature     193(2)
_exptl_crystal_description     block
_exptl_crystal_colour     colourless
_exptl_crystal_size_max     0.52
_exptl_crystal_size_mid     0.24
_exptl_crystal_size_min     0.20
_exptl_crystal_density_diffrn     1.493
_exptl_crystal_density_meas     ?
_exptl_crystal_density_method     'not measured'
_exptl_crystal_F_000     1264
_exptl_absorpt_coefficient_mu     3.936
_exptl_absorpt_correction_type     'numerical'
_exptl_absorpt_process_details     '(PLATON; Spek, 2009)'
_exptl_absorpt_correction_T_min     0.3190
_exptl_absorpt_correction_T_max     0.5191
_exptl_special_details
;
;
_diffrn_ambient_temperature     193(2)
_diffrn_radiation_type     CuK\a
_diffrn_radiation_wavelength     1.54178
_diffrn_radiation_monochromator     graphite
_diffrn_measurement_device_type     'Enraf--Nonius CAD-4'
_diffrn_measurement_device     '\k-geometry diffractometer'
_diffrn_measurement_method     \w/2\q
_diffrn_detector_area_resol_mean     ?
_diffrn_reflns_number     2580
_diffrn_reflns_av_R_equivalents     0.0000
_diffrn_reflns_av_sigmaI/netI     0.0175
_diffrn_reflns_theta_min     4.07
_diffrn_reflns_theta_max     69.90
_diffrn_reflns_theta_full     69.90
_diffrn_measured_fraction_theta_max     1.000
_diffrn_measured_fraction_theta_full     1.000
_diffrn_reflns_limit_h_min     0
_diffrn_reflns_limit_h_max     26
_diffrn_reflns_limit_k_min     0
_diffrn_reflns_limit_k_max     9
_diffrn_reflns_limit_l_min     -20
_diffrn_reflns_limit_l_max     20
_diffrn_standards_number     3
_diffrn_standards_interval_count     ?
_diffrn_standards_interval_time     60
_diffrn_standards_decay_%     2
_refine_special_details
;
Refinement of <i>F</i>^2^ against ALL reflections. The weighted <i>R</i>-factor
<i>wR</i> and goodness of fit <i>S</i> are based on <i>F</i>^2^, conventional
<i>R</i>-factors <i>R</i> are based on <i>F</i>, with <i>F</i> set to zero for
negative <i>F</i>^2^. The threshold expression of <i>F</i>^2^ >
\s(<i>F</i>^2^) is used only for calculating <i>R</i>-factors(gt) <i>etc</i>.
and is not relevant to the choice of reflections for refinement.
<i>R</i>-factors based on <i>F</i>^2^ are statistically about twice as large
as those based on <i>F</i>, and <i>R</i>- factors based on ALL data will be
even larger.
;
_reflns_number_total     2580
_reflns_number_gt     2435
_reflns_threshold_expression     I>2\s(I)
_refine_ls_structure_factor_coef     Fsqd
_refine_ls_matrix_type     full
_refine_ls_R_factor_all     0.0440
_refine_ls_R_factor_gt     0.0425
_refine_ls_wR_factor_ref     0.1193
_refine_ls_wR_factor_obs     0.1178
_refine_ls_goodness_of_fit_ref     1.091
_refine_ls_restrained_S_all     1.091
_refine_ls_number_reflns     2580
_refine_ls_number_parameters     181
_refine_ls_number_restraints     0
_refine_ls_hydrogen_treatment     constr
_refine_ls_weighting_scheme     calc
_refine_ls_weighting_details
         'calc w=1/[\s^2^(Fo^2^)+(0.0708P)^2^+2.2448P] where P=(Fo^2^+2Fc^2^)/3'
_atom_sites_solution_hydrogens     geom
_atom_sites_solution_primary     direct
_atom_sites_solution_secondary     difmap
_refine_ls_shift/su_max     0.000
_refine_ls_shift/su_mean     0.000
_refine_diff_density_max     0.260
_refine_diff_density_min     -0.485
_refine_ls_extinction_method     none
_refine_ls_extinction_coef     ?
loop_
    _atom_type_symbol
    _atom_type_description
    _atom_type_scat_dispersion_real
    _atom_type_scat_dispersion_imag
    _atom_type_scat_source
    'C' 'C' 0.0181 0.0091
                         'International Tables Vol C Tables 4.2.6.8 and 6.1.1.4'
    'H' 'H' 0.0000 0.0000
                         'International Tables Vol C Tables 4.2.6.8 and 6.1.1.4'
    'N' 'N' 0.0311 0.0180
                         'International Tables Vol C Tables 4.2.6.8 and 6.1.1.4'
    'O' 'O' 0.0492 0.0322
                         'International Tables Vol C Tables 4.2.6.8 and 6.1.1.4'
    'S' 'S' 0.3331 0.5567
                         'International Tables Vol C Tables 4.2.6.8 and 6.1.1.4'
    'Cl' 'Cl' 0.3639 0.7018
                         'International Tables Vol C Tables 4.2.6.8 and 6.1.1.4'
_computing_data_collection     '<i>CAD-4 Software</i> (Enraf--Nonius, 1989)'
_computing_cell_refinement     '<i>CAD-4 Software</i> (Enraf--Nonius, 1989)'
_computing_data_reduction     'CORINC (Dr\"ager & Gattow, 1971)'
_computing_structure_solution     'SIR97 (Altomare <i>et al.</i>,  1999)'
_computing_structure_refinement     'SHELXL97 (Sheldrick, 2008)'
_computing_molecular_graphics     'PLATON (Spek, 2009)'
_computing_publication_material     'PLATON (Spek, 2009)'
loop_
    _atom_site_type_symbol
    _atom_site_label
    _atom_site_fract_x
    _atom_site_fract_y
    _atom_site_fract_z
    _atom_site_U_iso_or_equiv
    _atom_site_adp_type
    _atom_site_calc_flag
    _atom_site_refinement_flags
    _atom_site_occupancy
    _atom_site_disorder_assembly
    _atom_site_disorder_group
    S S1 0.37591(3) 0.21601(7) 0.24460(3) 0.04415(18) Uani d . 1 . .
    Cl Cl1 0.17076(3) 0.02839(8) 0.52042(4) 0.0552(2) Uani d . 1 . .
    O O1 0.35059(9) 0.2966(2) 0.17315(9) 0.0568(4) Uani d . 1 . .
    O O2 0.40887(9) 0.0548(2) 0.23960(10) 0.0574(4) Uani d . 1 . .
    N N1 0.31423(8) 0.1778(2) 0.30138(10) 0.0419(4) Uani d . 1 . .
    C C2 0.25596(11) 0.2537(3) 0.28739(14) 0.0471(5) Uani d . 1 . .
    H H2 0.2448 0.3249 0.2420 0.057 Uiso calc R 1 . .
    C C3 0.21846(10) 0.2106(3) 0.34773(14) 0.0452(5) Uani d . 1 . .
    H H3 0.1766 0.2440 0.3520 0.054 Uiso calc R 1 . .
    C C3A 0.25318(9) 0.1048(3) 0.40466(12) 0.0393(4) Uani d . 1 . .
    C C4 0.24293(10) 0.0231(3) 0.47865(13) 0.0428(5) Uani d . 1 . .
    C C5 0.29115(11) -0.0600(3) 0.51803(13) 0.0463(5) Uani d . 1 . .
    H H5 0.2853 -0.1165 0.5686 0.056 Uiso calc R 1 . .
    C C6 0.34872(11) -0.0608(3) 0.48308(13) 0.0458(5) Uani d . 1 . .
    H H6 0.3814 -0.1178 0.5120 0.055 Uiso calc R 1 . .
    N N7 0.36143(8) 0.0130(2) 0.41150(11) 0.0427(4) Uani d . 1 . .
    C C7A 0.31332(9) 0.0897(2) 0.37609(12) 0.0374(4) Uani d . 1 . .
    C C8 0.41925(9) 0.3694(3) 0.30021(11) 0.0381(4) Uani d . 1 . .
    C C9 0.40403(10) 0.5448(3) 0.29162(14) 0.0466(5) Uani d . 1 . .
    H H9 0.3696 0.5785 0.2585 0.056 Uiso calc R 1 . .
    C C10 0.43905(10) 0.6698(3) 0.33118(14) 0.0478(5) Uani d . 1 . .
    H H10 0.4284 0.7899 0.3252 0.057 Uiso calc R 1 . .
    C C11 0.48956(9) 0.6237(3) 0.37969(12) 0.0434(5) Uani d . 1 . .
    C C12 0.50321(10) 0.4468(3) 0.38851(14) 0.0484(5) Uani d . 1 . .
    H H12 0.5373 0.4129 0.4223 0.058 Uiso calc R 1 . .
    C C13 0.46853(10) 0.3189(3) 0.34933(13) 0.0451(5) Uani d . 1 . .
    H H13 0.4785 0.1985 0.3561 0.054 Uiso calc R 1 . .
    C C14 0.52904(13) 0.7648(4) 0.41851(17) 0.0615(6) Uani d . 1 . .
    H H14A 0.5628 0.7105 0.4502 0.092 Uiso calc R 1 . .
    H H14B 0.5040 0.8362 0.4544 0.092 Uiso calc R 1 . .
    H H14C 0.5461 0.8392 0.3761 0.092 Uiso calc R 1 . .
loop_
    _atom_site_aniso_label
    _atom_site_aniso_U_11
    _atom_site_aniso_U_22
    _atom_site_aniso_U_33
    _atom_site_aniso_U_12
    _atom_site_aniso_U_13
    _atom_site_aniso_U_23
    S1 0.0603(3) 0.0409(3) 0.0313(3) 0.0037(2) 0.0033(2) -0.00179(18)
    Cl1 0.0548(3) 0.0523(3) 0.0593(4) -0.0143(2) 0.0148(3) -0.0159(2)
    O1 0.0779(11) 0.0603(11) 0.0319(7) -0.0021(8) -0.0050(7) 0.0023(7)
    O2 0.0793(12) 0.0432(9) 0.0503(9) 0.0096(8) 0.0149(8) -0.0083(7)
    N1 0.0500(10) 0.0398(9) 0.0359(8) 0.0004(7) -0.0024(7) 0.0025(7)
    C2 0.0551(12) 0.0437(11) 0.0417(11) 0.0038(10) -0.0146(9) -0.0013(9)
    C3 0.0437(11) 0.0434(12) 0.0479(11) -0.0010(9) -0.0102(9) -0.0115(9)
    C3A 0.0450(10) 0.0315(9) 0.0411(10) -0.0049(8) -0.0031(8) -0.0102(8)
    C4 0.0503(11) 0.0348(10) 0.0433(11) -0.0095(8) 0.0045(9) -0.0113(8)
    C5 0.0645(13) 0.0360(10) 0.0383(10) -0.0070(10) 0.0012(9) -0.0001(8)
    C6 0.0584(12) 0.0348(10) 0.0440(11) 0.0037(9) -0.0036(9) 0.0026(9)
    N7 0.0509(10) 0.0355(9) 0.0416(9) 0.0038(7) 0.0007(7) 0.0006(7)
    C7A 0.0473(10) 0.0285(9) 0.0362(9) -0.0016(8) -0.0013(8) -0.0044(7)
    C8 0.0450(10) 0.0387(10) 0.0310(9) 0.0052(8) 0.0077(7) 0.0022(7)
    C9 0.0504(12) 0.0422(11) 0.0469(11) 0.0105(9) -0.0042(9) 0.0061(9)
    C10 0.0551(12) 0.0367(11) 0.0519(12) 0.0071(9) 0.0051(10) 0.0053(9)
    C11 0.0431(10) 0.0476(12) 0.0401(10) -0.0026(9) 0.0107(8) 0.0034(9)
    C12 0.0431(11) 0.0534(13) 0.0483(12) 0.0063(10) -0.0025(9) 0.0077(10)
    C13 0.0505(11) 0.0402(11) 0.0447(11) 0.0120(9) 0.0038(9) 0.0061(9)
    C14 0.0609(14) 0.0572(15) 0.0665(16) -0.0147(12) 0.0030(12) 0.0037(12)
_geom_special_details
;
All e.s.d.'s (except the e.s.d. in the dihedral angle between two l.s. planes)
are estimated using the full covariance matrix. The cell e.s.d.'s are taken
into account individually in the estimation of e.s.d.'s in distances, angles
and torsion angles; correlations between e.s.d.'s in cell parameters are only
used when they are defined by crystal symmetry. An approximate (isotropic)
treatment of cell e.s.d.'s is used for estimating e.s.d.'s involving l.s.
planes.
;
loop_
    _geom_bond_atom_site_label_1
    _geom_bond_atom_site_label_2
    _geom_bond_site_symmetry_2
    _geom_bond_distance
    _geom_bond_publ_flag
    S1 O1 . 1.4250(16) ?
    S1 O2 . 1.4269(17) ?
    S1 N1 . 1.6803(18) ?
    S1 C8 . 1.746(2) ?
    Cl1 C4 . 1.730(2) ?
    N1 C7A . 1.402(3) ?
    N1 C2 . 1.406(3) ?
    C2 C3 . 1.343(3) ?
    C2 H2 . 0.9500 ?
    C3 C3A . 1.436(3) ?
    C3 H3 . 0.9500 ?
    C3A C4 . 1.392(3) ?
    C3A C7A . 1.406(3) ?
    C4 C5 . 1.373(3) ?
    C5 C6 . 1.391(3) ?
    C5 H5 . 0.9500 ?
    C6 N7 . 1.342(3) ?
    C6 H6 . 0.9500 ?
    N7 C7A . 1.320(3) ?
    C8 C13 . 1.380(3) ?
    C8 C9 . 1.385(3) ?
    C9 C10 . 1.374(3) ?
    C9 H9 . 0.9500 ?
    C10 C11 . 1.386(3) ?
    C10 H10 . 0.9500 ?
    C11 C12 . 1.389(3) ?
    C11 C14 . 1.508(3) ?
    C12 C13 . 1.382(3) ?
    C12 H12 . 0.9500 ?
    C13 H13 . 0.9500 ?
    C14 H14A . 0.9800 ?
    C14 H14B . 0.9800 ?
    C14 H14C . 0.9800 ?
loop_
    _geom_angle_atom_site_label_1
    _geom_angle_atom_site_label_2
    _geom_angle_atom_site_label_3
    _geom_angle_site_symmetry_1
    _geom_angle_site_symmetry_3
    _geom_angle
    _geom_angle_publ_flag
    O1 S1 O2 . . 120.52(10) ?
    O1 S1 N1 . . 103.77(10) ?
    O2 S1 N1 . . 106.95(10) ?
    O1 S1 C8 . . 109.55(10) ?
    O2 S1 C8 . . 110.09(10) ?
    N1 S1 C8 . . 104.58(9) ?
    C7A N1 C2 . . 107.91(18) ?
    C7A N1 S1 . . 126.97(15) ?
    C2 N1 S1 . . 124.46(16) ?
    C3 C2 N1 . . 109.85(19) ?
    C3 C2 H2 . . 125.1 ?
    N1 C2 H2 . . 125.1 ?
    C2 C3 C3A . . 107.59(19) ?
    C2 C3 H3 . . 126.2 ?
    C3A C3 H3 . . 126.2 ?
    C4 C3A C7A . . 115.35(19) ?
    C4 C3A C3 . . 136.9(2) ?
    C7A C3A C3 . . 107.75(19) ?
    C5 C4 C3A . . 118.8(2) ?
    C5 C4 Cl1 . . 120.78(17) ?
    C3A C4 Cl1 . . 120.37(17) ?
    C4 C5 C6 . . 119.4(2) ?
    C4 C5 H5 . . 120.3 ?
    C6 C5 H5 . . 120.3 ?
    N7 C6 C5 . . 124.8(2) ?
    N7 C6 H6 . . 117.6 ?
    C5 C6 H6 . . 117.6 ?
    C7A N7 C6 . . 113.26(19) ?
    N7 C7A N1 . . 124.77(19) ?
    N7 C7A C3A . . 128.40(19) ?
    N1 C7A C3A . . 106.81(17) ?
    C13 C8 C9 . . 120.6(2) ?
    C13 C8 S1 . . 121.32(17) ?
    C9 C8 S1 . . 118.05(16) ?
    C10 C9 C8 . . 119.7(2) ?
    C10 C9 H9 . . 120.2 ?
    C8 C9 H9 . . 120.2 ?
    C9 C10 C11 . . 121.2(2) ?
    C9 C10 H10 . . 119.4 ?
    C11 C10 H10 . . 119.4 ?
    C10 C11 C12 . . 118.1(2) ?
    C10 C11 C14 . . 119.7(2) ?
    C12 C11 C14 . . 122.1(2) ?
    C13 C12 C11 . . 121.7(2) ?
    C13 C12 H12 . . 119.2 ?
    C11 C12 H12 . . 119.2 ?
    C8 C13 C12 . . 118.8(2) ?
    C8 C13 H13 . . 120.6 ?
    C12 C13 H13 . . 120.6 ?
    C11 C14 H14A . . 109.5 ?
    C11 C14 H14B . . 109.5 ?
    H14A C14 H14B . . 109.5 ?
    C11 C14 H14C . . 109.5 ?
    H14A C14 H14C . . 109.5 ?
    H14B C14 H14C . . 109.5 ?
loop_
    _geom_torsion_atom_site_label_1
    _geom_torsion_atom_site_label_2
    _geom_torsion_atom_site_label_3
    _geom_torsion_atom_site_label_4
    _geom_torsion_site_symmetry_1
    _geom_torsion_site_symmetry_2
    _geom_torsion_site_symmetry_3
    _geom_torsion_site_symmetry_4
    _geom_torsion
    _geom_torsion_publ_flag
    O1 S1 N1 C7A . . . . 175.64(17) ?
    O2 S1 N1 C7A . . . . 47.22(19) ?
    C8 S1 N1 C7A . . . . -69.55(19) ?
    O1 S1 N1 C2 . . . . -14.9(2) ?
    O2 S1 N1 C2 . . . . -143.28(18) ?
    C8 S1 N1 C2 . . . . 99.95(18) ?
    C7A N1 C2 C3 . . . . -2.7(2) ?
    S1 N1 C2 C3 . . . . -173.92(15) ?
    N1 C2 C3 C3A . . . . 1.0(2) ?
    C2 C3 C3A C4 . . . . 178.3(2) ?
    C2 C3 C3A C7A . . . . 1.0(2) ?
    C7A C3A C4 C5 . . . . 1.5(3) ?
    C3 C3A C4 C5 . . . . -175.7(2) ?
    C7A C3A C4 Cl1 . . . . -179.07(14) ?
    C3 C3A C4 Cl1 . . . . 3.8(3) ?
    C3A C4 C5 C6 . . . . -0.1(3) ?
    Cl1 C4 C5 C6 . . . . -179.55(16) ?
    C4 C5 C6 N7 . . . . -0.9(3) ?
    C5 C6 N7 C7A . . . . 0.3(3) ?
    C6 N7 C7A N1 . . . . 179.39(18) ?
    C6 N7 C7A C3A . . . . 1.4(3) ?
    C2 N1 C7A N7 . . . . -175.14(19) ?
    S1 N1 C7A N7 . . . . -4.2(3) ?
    C2 N1 C7A C3A . . . . 3.3(2) ?
    S1 N1 C7A C3A . . . . 174.17(14) ?
    C4 C3A C7A N7 . . . . -2.3(3) ?
    C3 C3A C7A N7 . . . . 175.68(19) ?
    C4 C3A C7A N1 . . . . 179.38(16) ?
    C3 C3A C7A N1 . . . . -2.6(2) ?
    O1 S1 C8 C13 . . . . -151.45(17) ?
    O2 S1 C8 C13 . . . . -16.72(19) ?
    N1 S1 C8 C13 . . . . 97.86(17) ?
    O1 S1 C8 C9 . . . . 26.4(2) ?
    O2 S1 C8 C9 . . . . 161.17(17) ?
    N1 S1 C8 C9 . . . . -84.25(18) ?
    C13 C8 C9 C10 . . . . 1.2(3) ?
    S1 C8 C9 C10 . . . . -176.68(17) ?
    C8 C9 C10 C11 . . . . 0.0(3) ?
    C9 C10 C11 C12 . . . . -1.2(3) ?
    C9 C10 C11 C14 . . . . 176.6(2) ?
    C10 C11 C12 C13 . . . . 1.1(3) ?
    C14 C11 C12 C13 . . . . -176.7(2) ?
    C9 C8 C13 C12 . . . . -1.3(3) ?
    S1 C8 C13 C12 . . . . 176.54(17) ?
    C11 C12 C13 C8 . . . . 0.1(3) ?
data_global
_journal_date_recd_electronic     2009-10-23
_journal_date_accepted     2009-10-26
_journal_name_full     'Acta Crystallographica, Section E'
_journal_year     2009
_journal_volume     65
_journal_issue     12
_journal_page_first     o3018
_journal_page_last     o3018
_journal_paper_category     QO
_journal_coeditor_code     BT5113
_publ_contact_author_name     'Stefan Laufer'
_publ_contact_author_address
;
Eberhard-Karls-University T\"ubingen
Auf der Morgenstelle 8
D-72076 Tuebingen
Germany
;
_publ_contact_author_email     'stefan.laufer@uni-tuebingen.de'
_publ_contact_author_fax     ?
_publ_contact_author_phone     ?
_publ_section_title
;
4-Chloro-1-(4-methylphenylsulfonyl)-1<i>H</i>-pyrrolo[2,3-<i>b</i>]pyridine
;
loop_
    _publ_author_name
    _publ_author_address
    'Selig, Roland'
;
Eberhard-Karls-University T\"ubingen
Auf der Morgenstelle 8
D-72076 T\"ubingen
Germany
;
    'Schollmeyer, Dieter'
;
University Mainz
Duesbergweg 10-14
D-55099 Mainz
Germany
;
    'Albrecht, Wolfgang'
;
c-a-i-r biosciences GmbH
Paul-Ehrlich-Strasse 15
72076 T\"ubingen
Germany
;
    'Laufer, Stefan'
;
Eberhard-Karls-University T\"ubingen
Auf der Morgenstelle 8
D-72076 T\"ubingen
Germany
;
