# Supplementary material for: 4-Chloro-1-(4-methyl­phenyl­sulfon­yl)-1H-pyrrolo[2,3-b]pyridine
Source: Acta Crystallogr Sect E Struct Rep Online. 2009 Nov 7;65(Pt 12):o3018. doi: 10.1107/S1600536809044559 (PMC2972132; doi:10.1107/S1600536809044559)
Supplement: Supplementary file 2 [file e-65-o3018-Isup2.hkl]

# 
# h,k,l, Fc-squared, Fo-squared, sigma(Fo-squared) and status flag 
# 
data_I
_shelx_title ' rs538 in C2/c' 
_shelx_refln_list_code          4 
_shelx_F_calc_maximum      404.01 
_exptl_crystal_F_000      1264.00 
_reflns_d_resolution_high  0.8209 
 
loop_ 
 _symmetry_equiv_pos_as_xyz 
 'x, y, z' 
 '-x, y, -z+1/2' 
 'x+1/2, y+1/2, z' 
 '-x+1/2, y+1/2, -z+1/2' 
 '-x, -y, -z' 
 'x, -y, z-1/2' 
 '-x+1/2, -y+1/2, -z' 
 'x+1/2, -y+1/2, z-1/2' 
 
_cell_length_a    21.7342 
_cell_length_b     7.6313 
_cell_length_c    16.4649 
_cell_angle_alpha  90.000 
_cell_angle_beta   91.531 
_cell_angle_gamma  90.000 
 
_shelx_F_squared_multiplier     1.000 
 
loop_ 
 _refln_index_h 
 _refln_index_k 
 _refln_index_l 
 _refln_F_squared_calc 
 _refln_F_squared_meas 
 _refln_F_squared_sigma 
 _refln_observed_status 
   2   0   0    11785.88    11143.37    163.20 o 
   4   0   0     2793.56     2815.66     32.48 o 
   6   0   0     8405.36     7786.33     84.58 o 
   8   0   0     6556.26     6473.20     73.75 o 
  10   0   0      939.90      901.68     17.73 o 
  12   0   0     5178.60     5827.15     72.50 o 
  14   0   0     1041.25     1063.93     23.54 o 
  16   0   0     1172.72     1107.09     25.89 o 
  18   0   0      199.20      196.94      9.42 o 
  20   0   0      439.14      391.99     13.50 o 
  22   0   0       30.72       26.83      4.39 o 
  24   0   0      664.18      715.10     20.24 o 
  26   0   0      193.97      179.83      7.38 o 
   1   1   0     6328.44     5779.61    119.73 o 
   3   1   0    12678.91    12547.35    222.67 o 
   5   1   0     5514.15     5685.61     63.24 o 
   7   1   0      755.26      726.24     13.65 o 
   9   1   0     2719.08     2680.70     36.72 o 
  11   1   0     5058.99     4825.99     61.36 o 
  13   1   0     2418.13     2494.75     39.39 o 
  15   1   0     2900.02     2846.89     45.66 o 
  17   1   0     2211.56     2180.12     40.33 o 
  19   1   0      229.05      228.95     10.20 o 
  21   1   0      376.08      380.54     13.18 o 
  23   1   0      295.13      284.03     10.36 o 
  25   1   0       23.79       37.98      3.92 o 
   0   2   0      613.55      982.96     15.22 o 
   2   2   0     5136.31     5192.72     58.53 o 
   4   2   0     1458.87     1681.27     23.85 o 
   6   2   0     2731.97     2585.77     34.52 o 
   8   2   0     3107.50     2732.49     37.82 o 
  10   2   0     1033.94     1285.66     23.70 o 
  12   2   0    15013.15    14746.93    164.93 o 
  14   2   0       95.92       74.38      5.34 o 
  16   2   0      598.07      605.25     18.99 o 
  18   2   0      298.69      297.21     11.46 o 
  20   2   0      533.21      527.73     15.54 o 
  22   2   0      245.01      260.80     10.36 o 
  24   2   0       27.16       23.07      3.61 o 
   1   3   0      430.13      684.81     13.97 o 
   3   3   0     6669.67     6955.11     80.19 o 
   5   3   0     2365.78     2557.99     36.25 o 
   7   3   0      984.35     1005.87     19.93 o 
   9   3   0       48.29       64.97      4.71 o 
  11   3   0     4133.30     4629.68     63.08 o 
  13   3   0     2249.99     2212.45     38.92 o 
  15   3   0      767.47      719.49     21.03 o 
  17   3   0     4232.03     3838.95     60.57 o 
  19   3   0      274.29      245.74     10.67 o 
  21   3   0       81.16       99.65      6.43 o 
  23   3   0      176.15      167.44      7.85 o 
  25   3   0       46.48       45.35      3.77 o 
   0   4   0    13616.64    14855.21    163.51 o 
   2   4   0     3566.79     3986.93     53.20 o 
   4   4   0     4870.09     5152.70     66.38 o 
   6   4   0     1072.98     1110.38     23.07 o 
   8   4   0     2290.58     2476.86     40.33 o 
  10   4   0     1257.53     1381.54     28.72 o 
  12   4   0      232.79      243.54      9.73 o 
  14   4   0      744.65      697.99     21.34 o 
  16   4   0        2.60        4.39      4.55 o 
  18   4   0      192.52      186.42      9.57 o 
  20   4   0      309.03      331.89     11.93 o 
  22   4   0       15.45       11.30      3.14 o 
   1   5   0      162.81      186.11      8.00 o 
   3   5   0      670.97      701.91     19.14 o 
   5   5   0     3870.62     4034.94     59.47 o 
   7   5   0     2272.95     2499.93     43.15 o 
   9   5   0     2692.37     2335.16     42.21 o 
  11   5   0      277.89      292.03     11.14 o 
  13   5   0      335.88      294.54     11.46 o 
  15   5   0     1930.61     1855.76     38.29 o 
  17   5   0        0.17        7.06      3.61 o 
  19   5   0      147.58      143.43      8.00 o 
  21   5   0       13.00       20.87      3.14 o 
   0   6   0       13.15       15.22      4.39 o 
   2   6   0       50.88       61.98      5.96 o 
   4   6   0      106.57      127.89      8.47 o 
   6   6   0      501.15      524.59     15.69 o 
   8   6   0      857.31      905.29     25.58 o 
  10   6   0      165.60      192.54      9.57 o 
  12   6   0       20.10       21.18      4.55 o 
  14   6   0       19.08       14.91      3.92 o 
  16   6   0        4.49        2.51      3.61 o 
  18   6   0       18.89       15.22      3.45 o 
  20   6   0      118.49       96.98      5.34 o 
   1   7   0     1444.66     1537.68     35.31 o 
   3   7   0      670.32      710.86     19.30 o 
   5   7   0      158.87      140.29      9.26 o 
   7   7   0        1.35       -1.88      5.49 o 
   9   7   0       51.34       58.22      5.81 o 
  11   7   0      146.17      113.93      7.85 o 
  13   7   0      352.72      340.99     11.93 o 
  15   7   0       41.38       45.35      5.02 o 
  17   7   0      175.03      179.05      7.22 o 
   0   8   0      341.71      350.88     13.50 o 
   2   8   0       22.99       28.25      4.71 o 
   4   8   0      226.92      249.35     11.14 o 
   6   8   0      143.86      133.85      8.47 o 
   8   8   0      190.40      202.74      9.57 o 
  10   8   0       84.56       99.02      6.59 o 
  12   8   0      120.83      118.01      6.43 o 
   1   9   0      218.12      278.54     10.67 o 
   3   9   0        9.94       13.18      5.18 o 
   5   9   0      273.86      306.00     10.83 o 
 -25   1   1      437.48      444.09     12.71 o 
 -23   1   1      237.93      271.95     10.51 o 
 -21   1   1      286.44      265.51     10.67 o 
 -19   1   1     1197.13     1189.94     28.87 o 
 -17   1   1      153.75      154.73      7.85 o 
 -15   1   1     1097.50      988.14     23.54 o 
 -13   1   1     5516.80     5554.74     71.71 o 
 -11   1   1      252.82      190.35      6.75 o 
  -9   1   1      181.58      137.46      5.18 o 
  -7   1   1     2663.38     2414.41     32.17 o 
  -5   1   1    16724.14    16364.18    299.88 o 
  -3   1   1    15227.10    15149.91    253.27 o 
  -1   1   1     3848.42     4332.63     46.92 o 
   1   1   1    35301.50    26474.53    355.90 o 
   3   1   1    47468.16    38658.45    507.80 o 
   5   1   1      144.74      220.01      6.28 o 
   7   1   1    13107.10    11797.89    126.95 o 
   9   1   1     1215.91     1264.01     21.66 o 
  11   1   1       11.23        8.16      2.35 o 
  13   1   1        7.07        9.10      2.51 o 
  15   1   1       25.70       35.62      4.24 o 
  17   1   1      216.91      190.03      9.26 o 
  19   1   1     1827.21     1826.11     37.35 o 
  21   1   1      227.49      229.73     10.20 o 
  23   1   1       37.22       51.63      5.02 o 
  25   1   1      282.43      300.66     10.20 o 
 -24   2   1      109.67      112.98      6.59 o 
 -22   2   1      204.47      208.24      9.10 o 
 -20   2   1       59.41       58.85      5.49 o 
 -18   2   1      275.86      263.47     10.67 o 
 -16   2   1      660.08      585.63     18.36 o 
 -14   2   1        1.01       -0.94      3.61 o 
 -12   2   1     1305.19     1312.03     25.74 o 
 -10   2   1     1267.88     1420.15     25.26 o 
  -8   2   1       51.17       85.99      4.24 o 
  -6   2   1      964.03     1092.02     18.67 o 
  -4   2   1     4684.89     4496.30     52.57 o 
  -2   2   1      493.59      600.70     11.14 o 
   0   2   1    16873.18    14932.58    290.62 o 
   2   2   1     7359.43     6877.59     75.64 o 
   4   2   1      196.32      266.92      7.38 o 
   6   2   1      491.85      501.05     11.61 o 
   8   2   1      145.97      123.50      5.18 o 
  10   2   1     2100.43     2040.93     32.33 o 
  12   2   1       29.85       28.72      3.45 o 
  14   2   1     1189.73     1231.53     26.68 o 
  16   2   1     2268.09     2004.68     38.13 o 
  18   2   1      449.94      454.13     14.12 o 
  20   2   1       94.59      115.81      7.69 o 
  22   2   1      724.84      770.96     22.13 o 
  24   2   1        2.87        7.69      2.82 o 
 -25   3   1      133.51      141.54      6.28 o 
 -23   3   1       75.50       80.97      5.65 o 
 -21   3   1      125.29      134.01      7.69 o 
 -19   3   1        0.10       -4.71      4.71 o 
 -17   3   1      587.66      565.71     16.01 o 
 -15   3   1      572.14      606.50     16.16 o 
 -13   3   1        6.71        8.47      2.82 o 
 -11   3   1    11467.94    11725.71    135.74 o 
  -9   3   1      405.88      404.08     12.71 o 
  -7   3   1     5432.34     5401.27     67.32 o 
  -5   3   1     8331.76     8404.13     95.88 o 
  -3   3   1     4699.47     5314.65     63.40 o 
  -1   3   1     1369.71     1373.23     22.28 o 
   1   3   1      216.30      229.26      6.28 o 
   3   3   1      426.62      276.34      8.63 o 
   5   3   1        7.98        3.14      2.04 o 
   7   3   1     7628.90     8160.90     95.25 o 
   9   3   1     1109.76     1150.55     23.07 o 
  11   3   1       96.34       90.70      5.65 o 
  13   3   1     2780.70     2758.22     45.19 o 
  15   3   1     2088.25     2047.68     38.76 o 
  17   3   1      157.74      165.40      9.26 o 
  19   3   1      126.04      136.21      7.69 o 
  21   3   1        1.71        2.98      3.45 o 
  23   3   1        2.98        6.12      3.14 o 
 -22   4   1        7.65       10.36      2.98 o 
 -20   4   1     1243.50     1197.63     28.25 o 
 -18   4   1     1000.52     1001.79     26.52 o 
 -16   4   1     3390.78     3338.68     55.24 o 
 -14   4   1       47.31       37.03      4.24 o 
 -12   4   1      613.97      586.42     15.54 o 
 -10   4   1     1262.86     1307.01     27.78 o 
  -8   4   1      508.66      509.37     15.54 o 
  -6   4   1      950.30     1164.05     23.85 o 
  -4   4   1     3120.52     3704.47     51.00 o 
  -2   4   1     5326.81     5953.79     73.75 o 
   0   4   1       12.93       24.79      2.98 o 
   2   4   1     1775.38     1629.48     28.25 o 
   4   4   1     3420.89     3093.41     45.04 o 
   6   4   1     1218.28     1290.37     25.42 o 
   8   4   1     2319.51     2110.92     36.25 o 
  10   4   1      779.55      832.79     21.34 o 
  12   4   1     3101.80     2980.74     48.96 o 
  14   4   1     1104.98     1091.40     26.83 o 
  16   4   1     1180.10     1043.38     27.30 o 
  18   4   1      456.26      485.05     14.75 o 
  20   4   1        5.55       11.46      3.30 o 
  22   4   1       16.83       15.38      3.30 o 
 -21   5   1       23.04       13.34      3.30 o 
 -19   5   1      190.00      212.16      9.10 o 
 -17   5   1      802.82      806.11     23.07 o 
 -15   5   1     1148.64     1122.62     28.25 o 
 -13   5   1      516.49      534.16     15.54 o 
 -11   5   1      224.11      213.73      9.73 o 
  -9   5   1       46.52       48.18      4.86 o 
  -7   5   1        8.77       10.83      3.45 o 
  -5   5   1       71.61       83.64      5.65 o 
  -3   5   1        3.87        3.77      2.98 o 
  -1   5   1        7.26       14.75      3.14 o 
   1   5   1     2904.95     2776.11     45.04 o 
   3   5   1      196.68      177.79      8.16 o 
   5   5   1      685.50      562.41     17.26 o 
   7   5   1     2161.21     1993.54     37.35 o 
   9   5   1      981.71      987.04     24.95 o 
  11   5   1     1208.82     1170.80     28.56 o 
  13   5   1      910.06      858.52     24.17 o 
  15   5   1        0.01       15.06      3.77 o 
  17   5   1      381.24      388.70     13.02 o 
  19   5   1      476.36      429.03     12.87 o 
  21   5   1       43.19       68.42      5.18 o 
 -20   6   1       20.02       29.50      3.61 o 
 -18   6   1        0.32        2.82      2.67 o 
 -16   6   1      184.64      183.76      8.47 o 
 -14   6   1      363.88      428.71     13.97 o 
 -12   6   1      800.04      746.32     23.07 o 
 -10   6   1      158.05      152.53      8.63 o 
  -8   6   1      661.05      674.92     18.20 o 
  -6   6   1      507.18      520.35     15.85 o 
  -4   6   1    10372.57    10614.54    131.66 o 
  -2   6   1      696.20      735.65     21.97 o 
   0   6   1     2339.70     2343.17     43.78 o 
   2   6   1      868.27      855.70     24.48 o 
   4   6   1      360.82      298.15     11.77 o 
   6   6   1     3959.26     3628.36     59.00 o 
   8   6   1        1.55       -0.63      4.55 o 
  10   6   1     1279.11     1110.54     28.72 o 
  12   6   1      521.96      555.51     16.48 o 
  14   6   1      280.02      226.60     10.20 o 
  16   6   1      579.94      624.86     16.48 o 
  18   6   1       20.26       21.03      3.61 o 
  20   6   1      635.19      609.17     15.69 o 
 -17   7   1        0.63        7.06      2.51 o 
 -15   7   1        2.76       10.20      2.67 o 
 -13   7   1      407.00      363.43     12.24 o 
 -11   7   1      189.66      197.41      9.57 o 
  -9   7   1       23.39       37.98      4.55 o 
  -7   7   1        4.06        8.47      3.77 o 
  -5   7   1     1702.67     1633.09     36.72 o 
  -3   7   1        3.91        0.00      5.02 o 
  -1   7   1       13.23       17.42      4.39 o 
   1   7   1      487.61      477.67     15.85 o 
   3   7   1        0.18       -1.88      4.86 o 
   5   7   1       29.05       27.30      5.02 o 
   7   7   1     1621.33     1532.50     34.99 o 
   9   7   1        0.66       -2.35      4.55 o 
  11   7   1        5.46        9.42      3.30 o 
  13   7   1      117.78      131.19      7.53 o 
  15   7   1       13.71       26.21      4.08 o 
  17   7   1      222.54      262.06      8.63 o 
 -12   8   1      446.42      459.31     12.55 o 
 -10   8   1      311.89      324.20     11.30 o 
  -8   8   1       17.36       21.81      4.08 o 
  -6   8   1       14.15        1.73      5.18 o 
  -4   8   1      152.44      132.91      8.00 o 
  -2   8   1      571.73      638.20     18.05 o 
   0   8   1      410.76      461.04     14.91 o 
   2   8   1       37.13       44.88      5.65 o 
   4   8   1      920.25      956.13     26.21 o 
   6   8   1      189.91      202.27      9.42 o 
   8   8   1     1052.16     1039.14     26.36 o 
  10   8   1       84.94      103.88      6.90 o 
  12   8   1       37.57       35.62      4.24 o 
  -5   9   1       41.67       31.70      5.34 o 
  -3   9   1       20.96       29.03      5.34 o 
  -1   9   1      555.15      604.15     16.16 o 
   1   9   1       59.98       71.87      6.28 o 
   3   9   1       25.56       31.07      5.49 o 
   5   9   1      193.67      207.92      8.94 o 
 -26   0   2      153.28      163.04      7.22 o 
 -24   0   2       66.40       72.50      5.81 o 
 -22   0   2        0.49        3.61      5.02 o 
 -20   0   2      118.83      107.96      7.06 o 
 -18   0   2     4151.56     3735.85     58.85 o 
 -16   0   2     1073.49     1056.56     25.11 o 
 -14   0   2      419.77      410.04     11.46 o 
 -12   0   2     9638.28     9583.88    111.26 o 
 -10   0   2    18018.42    19619.69    209.02 o 
  -8   0   2     1364.42     1167.50     19.62 o 
  -6   0   2    50974.21    52034.67    703.17 o 
  -4   0   2    30824.53    32794.11    454.92 o 
  -2   0   2      182.82      346.33      6.28 o 
   0   0   2     8513.74     8985.37    159.75 o 
   2   0   2    58808.41    45954.55    559.11 o 
   4   0   2    19095.55    15463.60    269.75 o 
   6   0   2    29573.78    24873.29    415.37 o 
   8   0   2     8560.46     7300.34     83.01 o 
  10   0   2       33.02       41.74      3.30 o 
  12   0   2      523.82      336.13      9.57 o 
  14   0   2       64.67       51.16      4.39 o 
  16   0   2      871.52      884.57     22.91 o 
  18   0   2        4.51        9.57      3.61 o 
  20   0   2      761.97      704.42     22.28 o 
  22   0   2      530.10      483.79     15.06 o 
  24   0   2        0.24        0.47      3.14 o 
  26   0   2      142.19      115.65      6.28 o 
 -25   1   2       83.33      108.59      6.12 o 
 -23   1   2      120.96      127.11      7.22 o 
 -21   1   2      299.48      312.90     12.08 o 
 -19   1   2       49.80       63.24      6.12 o 
 -17   1   2     1106.16     1091.40     26.68 o 
 -15   1   2     1073.77      956.13     23.22 o 
 -13   1   2      150.49      127.26      6.28 o 
 -11   1   2     7600.46     8006.02     94.31 o 
  -9   1   2    10048.28    11024.74    122.09 o 
  -7   1   2     1400.89     1849.33     26.52 o 
  -5   1   2     9087.07     9796.19    104.98 o 
  -3   1   2     1148.94     1289.74     17.58 o 
  -1   1   2     3453.43     4236.90     46.92 o 
   1   1   2     7092.17     6932.83     74.07 o 
   3   1   2    19514.29    16271.75    281.52 o 
   5   1   2       21.93       25.74      2.04 o 
   7   1   2        8.13       10.83      1.73 o 
   9   1   2       23.71       19.77      2.35 o 
  11   1   2     2702.72     2430.26     37.03 o 
  13   1   2      866.91      916.27     21.03 o 
  15   1   2     3648.51     3558.21     53.98 o 
  17   1   2     5823.47     5672.90     78.78 o 
  19   1   2     1168.56     1081.51     27.93 o 
  21   1   2      143.23      168.85      8.94 o 
  23   1   2      521.16      526.79     15.06 o 
  25   1   2        0.94        7.53      2.35 o 
 -24   2   2      963.45      983.43     23.54 o 
 -22   2   2      264.48      267.71     10.83 o 
 -20   2   2     1003.52      908.27     25.26 o 
 -18   2   2      118.46      148.13      8.32 o 
 -16   2   2     3035.21     2977.76     49.27 o 
 -14   2   2      118.99       95.25      6.28 o 
 -12   2   2      220.30      188.15      7.69 o 
 -10   2   2     4685.53     5071.26     64.65 o 
  -8   2   2     6564.77     7132.43     83.33 o 
  -6   2   2     3745.58     4073.70     50.22 o 
  -4   2   2    16620.54    17703.20    185.64 o 
  -2   2   2     8534.63     9543.86    102.94 o 
   0   2   2    97001.28    70990.41    916.58 o 
   2   2   2    87515.75    71073.43    907.95 o 
   4   2   2      586.64      812.07     14.59 o 
   6   2   2    21317.25    20302.62    213.73 o 
   8   2   2      206.31      178.89      6.28 o 
  10   2   2     8599.67     8727.86    102.00 o 
  12   2   2      418.75      493.52     14.75 o 
  14   2   2      935.76      991.12     23.54 o 
  16   2   2     1947.29     1852.63     36.25 o 
  18   2   2      601.11      569.31     16.48 o 
  20   2   2      573.72      573.55     16.16 o 
  22   2   2        0.51        0.94      3.92 o 
  24   2   2      185.85      185.33      8.32 o 
 -23   3   2       17.91       19.77      3.14 o 
 -21   3   2      176.00      174.18      8.79 o 
 -19   3   2       12.14       12.71      4.08 o 
 -17   3   2       86.54       67.01      6.28 o 
 -15   3   2     4119.55     3780.26     58.69 o 
 -13   3   2     3552.80     3379.79     52.26 o 
 -11   3   2      929.45      948.60     21.97 o 
  -9   3   2    11897.90    12420.25    140.92 o 
  -7   3   2      847.58     1211.91     22.75 o 
  -5   3   2       62.08       96.04      4.55 o 
  -3   3   2     3552.60     4238.63     53.04 o 
  -1   3   2     3876.12     4649.77     57.12 o 
   1   3   2      110.32      115.34      4.71 o 
   3   3   2     6468.89     6437.90     75.48 o 
   5   3   2     8165.88     7505.75     87.56 o 
   7   3   2      670.94      823.84     18.20 o 
   9   3   2      389.77      277.12      8.79 o 
  11   3   2     2860.31     2453.01     40.17 o 
  13   3   2      798.25      717.76     19.93 o 
  15   3   2     1166.84     1118.54     26.99 o 
  17   3   2      872.93      887.87     24.48 o 
  19   3   2       14.01       15.85      3.92 o 
  21   3   2       38.07       49.90      5.02 o 
  23   3   2       24.24       23.22      3.61 o 
 -22   4   2        5.50        7.22      3.14 o 
 -20   4   2      245.11      223.30      9.57 o 
 -18   4   2       72.27       87.25      6.90 o 
 -16   4   2      624.99      691.71     18.36 o 
 -14   4   2      342.32      316.36     11.77 o 
 -12   4   2     1136.70     1122.62     26.68 o 
 -10   4   2      538.05      507.80     13.81 o 
  -8   4   2     4828.41     5336.93     71.24 o 
  -6   4   2       22.97        9.89      2.98 o 
  -4   4   2        4.39       11.30      2.51 o 
  -2   4   2      378.03      434.36     12.87 o 
   0   4   2      228.96      263.00      8.63 o 
   2   4   2       24.26       70.30      4.71 o 
   4   4   2     1278.34     1262.75     24.64 o 
   6   4   2     7811.00     7678.05     94.00 o 
   8   4   2     5623.51     5462.62     72.66 o 
  10   4   2       20.85       14.59      3.92 o 
  12   4   2     3664.73     3630.40     56.49 o 
  14   4   2       10.22       13.02      4.08 o 
  16   4   2        0.35        8.47      3.45 o 
  18   4   2      124.75      123.81      7.53 o 
  20   4   2       41.66       39.39      4.86 o 
  22   4   2       87.47       94.94      5.81 o 
 -21   5   2      169.49      170.73      7.06 o 
 -19   5   2      450.36      425.57     13.02 o 
 -17   5   2     1090.09     1079.78     27.30 o 
 -15   5   2      902.43      922.39     25.58 o 
 -13   5   2        2.26        2.20      4.39 o 
 -11   5   2       93.46       75.79      6.59 o 
  -9   5   2        1.59       -4.08      4.08 o 
  -7   5   2      803.48      842.20     22.44 o 
  -5   5   2      621.70      740.05     20.09 o 
  -3   5   2     5265.36     5879.25     78.15 o 
  -1   5   2      795.21      893.05     22.28 o 
   1   5   2     1638.09     1479.93     29.82 o 
   3   5   2     3367.44     3036.76     48.02 o 
   5   5   2      866.15      708.03     20.09 o 
   7   5   2        2.15        3.45      4.24 o 
   9   5   2       50.11       60.57      5.49 o 
  11   5   2      196.07      177.64      8.79 o 
  13   5   2     2078.95     2010.18     40.02 o 
  15   5   2     1310.75     1375.74     31.86 o 
  17   5   2      879.80      827.45     23.85 o 
  19   5   2      217.30      232.40      9.42 o 
  21   5   2      112.23      138.56      6.59 o 
 -20   6   2       61.27       83.17      4.71 o 
 -18   6   2        1.58        5.34      2.67 o 
 -16   6   2      267.09      302.70     10.98 o 
 -14   6   2      310.97      336.44     12.55 o 
 -12   6   2      207.77      197.57      9.89 o 
 -10   6   2       12.59       14.75      4.24 o 
  -8   6   2     1354.32     1508.65     34.21 o 
  -6   6   2        5.22        5.02      4.08 o 
  -4   6   2        3.30       12.40      3.77 o 
  -2   6   2       78.36       87.56      6.28 o 
   0   6   2      249.31      224.24     10.51 o 
   2   6   2     1339.16     1295.39     30.60 o 
   4   6   2      736.50      754.01     22.91 o 
   6   6   2      381.36      370.81     13.02 o 
   8   6   2        7.37        7.85      4.08 o 
  10   6   2       80.74       81.60      6.75 o 
  12   6   2      161.31      146.09      8.00 o 
  14   6   2      137.51      123.97      7.69 o 
  16   6   2       63.10       75.48      5.96 o 
  18   6   2        8.86        7.53      3.14 o 
 -17   7   2       31.89       29.50      3.45 o 
 -15   7   2      154.38      156.45      7.69 o 
 -13   7   2      211.64      190.66      9.26 o 
 -11   7   2       41.54       51.16      5.65 o 
  -9   7   2     1062.21     1025.64     27.62 o 
  -7   7   2        1.73        7.85      3.30 o 
  -5   7   2     2395.88     2576.19     48.65 o 
  -3   7   2       30.80       26.36      5.34 o 
  -1   7   2       57.75       64.81      7.22 o 
   1   7   2     1179.97     1112.42     29.50 o 
   3   7   2       41.28       43.94      6.12 o 
   5   7   2     2076.24     1874.12     40.02 o 
   7   7   2      636.30      653.90     18.36 o 
   9   7   2       84.24       83.17      6.43 o 
  11   7   2      181.80      185.80      9.42 o 
  13   7   2       32.42       32.33      4.39 o 
  15   7   2      368.05      399.21     11.93 o 
  17   7   2       59.07       59.47      4.39 o 
 -12   8   2       55.92       49.27      4.39 o 
 -10   8   2       50.72       53.04      4.86 o 
  -8   8   2       57.70       51.31      5.81 o 
  -6   8   2       96.92       74.38      6.28 o 
  -4   8   2      197.94      235.38     10.83 o 
  -2   8   2       93.29      100.74      7.53 o 
   0   8   2      138.07      145.62      8.32 o 
   2   8   2        9.67        6.90      3.45 o 
   4   8   2        0.17        0.78      3.77 o 
   6   8   2       77.13       81.44      6.43 o 
   8   8   2        7.17        1.41      4.08 o 
  10   8   2        1.46        9.73      2.82 o 
  12   8   2       38.27       57.28      4.71 o 
  -5   9   2      213.52      243.70      9.57 o 
  -3   9   2       91.42      118.63      7.53 o 
  -1   9   2        2.13        2.20      6.90 o 
   1   9   2      436.64      446.60     13.97 o 
   3   9   2      143.01      170.26      8.79 o 
   5   9   2        1.34        5.65      3.92 o 
 -25   1   3      242.06      285.44      9.73 o 
 -23   1   3      156.40      154.41      7.85 o 
 -21   1   3        3.21        3.14      4.08 o 
 -19   1   3      110.35       98.86      7.22 o 
 -17   1   3       94.24      109.22      6.75 o 
 -15   1   3      584.33      516.90     13.97 o 
 -13   1   3     1590.19     1561.38     29.50 o 
 -11   1   3     5058.80     4792.25     62.14 o 
  -9   1   3     6650.50     7417.72     86.31 o 
  -7   1   3      974.44     1050.60     18.20 o 
  -5   1   3    14361.36    14781.93    155.82 o 
  -3   1   3     2829.39     3109.10     37.19 o 
  -1   1   3     6036.00     6707.17     73.13 o 
   1   1   3    42176.04    37958.42    528.99 o 
   3   1   3    21525.10    18604.24    327.65 o 
   5   1   3      296.25      354.49      8.79 o 
   7   1   3     2600.52     2275.69     31.86 o 
   9   1   3      474.19      373.95     10.98 o 
  11   1   3      182.66      198.51      7.22 o 
  13   1   3      115.36      142.64      6.90 o 
  15   1   3       66.09       57.43      4.86 o 
  17   1   3      456.14      465.12     14.12 o 
  19   1   3     1323.36     1336.04     31.38 o 
  21   1   3      993.68      883.16     25.11 o 
  23   1   3        0.73        6.59      2.82 o 
  25   1   3        4.59        2.20      3.61 o 
 -24   2   3        8.35       13.97      3.77 o 
 -22   2   3      150.75      155.20      8.16 o 
 -20   2   3      537.62      546.56     15.85 o 
 -18   2   3       12.49       14.91      4.39 o 
 -16   2   3        7.79        9.10      3.77 o 
 -14   2   3       45.56       35.15      4.39 o 
 -12   2   3      462.37      485.99     15.06 o 
 -10   2   3     2919.21     3300.55     46.92 o 
  -8   2   3     2002.28     2276.47     33.90 o 
  -6   2   3       87.83      145.00      5.02 o 
  -4   2   3       88.85      139.19      4.71 o 
  -2   2   3     1601.56     1806.49     25.58 o 
   0   2   3      718.27      599.91     12.40 o 
   2   2   3    29494.88    26480.02    453.35 o 
   4   2   3    35377.16    31755.44    528.83 o 
   6   2   3     1692.87     1811.35     27.62 o 
   8   2   3     2797.53     2626.41     37.82 o 
  10   2   3      187.86      177.95      6.90 o 
  12   2   3      399.81      352.60     10.51 o 
  14   2   3       27.11       26.36      4.08 o 
  16   2   3      202.15      218.12      9.89 o 
  18   2   3      313.81      284.66     11.61 o 
  20   2   3        0.64       12.08      3.61 o 
  22   2   3      643.06      713.06     20.40 o 
  24   2   3       53.59       48.18      4.55 o 
 -23   3   3       41.58       49.59      4.39 o 
 -21   3   3       20.89       37.50      5.02 o 
 -19   3   3     1030.51      956.28     25.26 o 
 -17   3   3     1920.16     1979.73     39.54 o 
 -15   3   3      356.78      332.52     11.77 o 
 -13   3   3     7170.39     7080.96     91.80 o 
 -11   3   3      807.87      753.54     19.77 o 
  -9   3   3      719.36      694.22     17.73 o 
  -7   3   3     2160.01     2290.91     35.46 o 
  -5   3   3       50.75       50.06      3.61 o 
  -3   3   3     1609.54     1896.25     29.19 o 
  -1   3   3     4183.76     4796.96     59.63 o 
   1   3   3     5427.03     4487.98     56.34 o 
   3   3   3     7941.51     6567.98     77.52 o 
   5   3   3     3861.55     3665.71     48.80 o 
   7   3   3     1597.28     1324.27     24.79 o 
   9   3   3     1267.20     1222.58     24.79 o 
  11   3   3     1491.07     1589.15     30.76 o 
  13   3   3       63.68       65.75      5.34 o 
  15   3   3        1.81        6.28      2.67 o 
  17   3   3      153.10      144.37      8.47 o 
  19   3   3        3.03        3.61      3.61 o 
  21   3   3       95.87      109.06      6.75 o 
  23   3   3       23.32       18.67      3.92 o 
 -22   4   3      540.74      518.79     15.69 o 
 -20   4   3      128.78      118.01      7.06 o 
 -18   4   3      523.41      490.54     14.91 o 
 -16   4   3      690.31      682.61     21.50 o 
 -14   4   3      311.36      363.43     12.55 o 
 -12   4   3     2283.73     2281.18     41.58 o 
 -10   4   3       23.92       38.29      4.08 o 
  -8   4   3      921.93      807.68     20.40 o 
  -6   4   3     1527.83     1682.21     30.60 o 
  -4   4   3     2926.60     3026.72     44.72 o 
  -2   4   3       34.49       32.64      3.45 o 
   0   4   3      501.80      426.99     11.46 o 
   2   4   3     6273.25     6088.43     76.42 o 
   4   4   3     1203.86     1137.53     23.38 o 
   6   4   3       57.98       78.78      5.18 o 
   8   4   3      683.97      689.52     18.99 o 
  10   4   3      856.69      909.99     23.07 o 
  12   4   3     4107.03     3754.21     58.22 o 
  14   4   3     2047.72     1926.69     38.45 o 
  16   4   3     2572.87     2476.08     45.66 o 
  18   4   3       67.93       77.99      5.65 o 
  20   4   3      548.83      551.11     15.22 o 
  22   4   3       90.36       81.29      5.49 o 
 -21   5   3      431.05      451.62     14.28 o 
 -19   5   3       18.98       28.25      4.08 o 
 -17   5   3      112.99       91.01      6.59 o 
 -15   5   3      286.24      268.02     10.83 o 
 -13   5   3      736.76      690.93     18.36 o 
 -11   5   3     1914.96     1989.62     39.39 o 
  -9   5   3       26.10       23.38      4.08 o 
  -7   5   3       58.19       54.45      5.34 o 
  -5   5   3     3916.58     3996.34     59.32 o 
  -3   5   3      395.37      473.75     13.18 o 
  -1   5   3      677.88      681.20     19.62 o 
   1   5   3      338.92      306.47     10.51 o 
   3   5   3      476.63      441.74     12.71 o 
   5   5   3      266.31      259.55      9.89 o 
   7   5   3      261.68      225.50      9.57 o 
   9   5   3      639.72      575.28     16.01 o 
  11   5   3      438.47      437.66     14.12 o 
  13   5   3     3436.08     3128.40     53.51 o 
  15   5   3        1.94        2.20      4.71 o 
  17   5   3       20.90       10.98      4.24 o 
  19   5   3      235.06      282.46     10.36 o 
  21   5   3       52.28       47.70      4.24 o 
 -18   6   3        9.90        6.75      2.82 o 
 -16   6   3      585.62      603.52     15.69 o 
 -14   6   3     1053.79      993.32     26.21 o 
 -12   6   3      202.56      233.81     10.51 o 
 -10   6   3     3051.37     2911.85     52.10 o 
  -8   6   3       99.48       96.82      7.22 o 
  -6   6   3       89.01      116.12      7.38 o 
  -4   6   3        4.81        8.00      3.45 o 
  -2   6   3      761.80      832.32     24.01 o 
   0   6   3     7334.42     6726.16     93.37 o 
   2   6   3     4556.72     3851.66     61.20 o 
   4   6   3     4314.92     3924.31     62.30 o 
   6   6   3       39.27       27.93      5.02 o 
   8   6   3     2537.78     2238.03     43.62 o 
  10   6   3      274.65      282.30     11.61 o 
  12   6   3        2.10       -3.45      4.71 o 
  14   6   3       84.23       94.62      6.90 o 
  16   6   3       51.59       48.18      5.02 o 
  18   6   3        6.48        7.22      2.82 o 
 -17   7   3       17.53       26.05      3.14 o 
 -15   7   3       85.45       97.45      5.81 o 
 -13   7   3      222.72      245.27     10.04 o 
 -11   7   3     1016.75      955.81     25.89 o 
  -9   7   3       58.18       67.63      6.28 o 
  -7   7   3      297.73      323.89     12.55 o 
  -5   7   3       53.01       55.08      6.59 o 
  -3   7   3       66.06       80.82      7.06 o 
  -1   7   3      181.01      186.89     10.83 o 
   1   7   3     2378.54     2064.63     42.84 o 
   3   7   3       80.07       71.24      6.43 o 
   5   7   3        5.65       19.93      4.71 o 
   7   7   3      177.64      184.07      9.89 o 
   9   7   3        5.67       14.28      3.77 o 
  11   7   3     1133.09     1174.09     28.56 o 
  13   7   3      556.23      510.15     14.59 o 
  15   7   3      207.68      181.25      8.16 o 
 -12   8   3      992.51      976.21     22.28 o 
 -10   8   3      146.53      140.60      7.53 o 
  -8   8   3      715.18      799.83     22.75 o 
  -6   8   3        9.16       12.87      3.77 o 
  -4   8   3     1190.88     1325.05     31.70 o 
  -2   8   3      901.58      921.13     26.83 o 
   0   8   3       13.74       11.77      4.39 o 
   2   8   3       78.53       61.67      6.28 o 
   4   8   3      143.70      136.99      8.32 o 
   6   8   3       95.80       86.31      7.06 o 
   8   8   3      613.11      623.61     19.14 o 
  10   8   3        3.58        3.61      2.82 o 
  12   8   3      429.42      470.92     14.59 o 
  -5   9   3        0.73        1.41      4.86 o 
  -3   9   3       22.57       23.07      5.18 o 
  -1   9   3      231.72      242.13     10.20 o 
   1   9   3      494.34      485.99     14.28 o 
   3   9   3      464.93      539.34     14.75 o 
   5   9   3      167.65      166.18      8.16 o 
 -26   0   4       87.95       72.34      4.86 o 
 -24   0   4     1814.56     1866.59     35.15 o 
 -22   0   4      315.99      374.57     12.55 o 
 -20   0   4      250.32      246.84     10.36 o 
 -18   0   4      135.54      118.63      7.22 o 
 -16   0   4        6.54       20.71      3.61 o 
 -14   0   4     1642.83     1815.75     33.74 o 
 -12   0   4      610.53      756.68     18.52 o 
 -10   0   4        4.72       15.69      2.51 o 
  -8   0   4     6677.13     6218.68     73.28 o 
  -6   0   4    45553.57    49034.31    712.11 o 
  -4   0   4   163227.25   156906.66   1778.71 o 
  -2   0   4    19390.66    21333.59    360.92 o 
   0   0   4    21071.38    19556.45    337.38 o 
   2   0   4    32123.80    29550.83    456.02 o 
   4   0   4     6477.14     5219.55     59.79 o 
   6   0   4     4404.68     3661.47     45.51 o 
   8   0   4     3717.17     3758.29     48.49 o 
  10   0   4      158.11      216.24      7.38 o 
  12   0   4     4465.39     4348.63     59.47 o 
  14   0   4     2984.25     2992.98     47.39 o 
  16   0   4      124.52      107.81      6.90 o 
  18   0   4      474.59      439.70     14.12 o 
  20   0   4     1788.50     1688.48     36.09 o 
  22   0   4        4.11       15.06      3.30 o 
  24   0   4      200.61      198.82      8.63 o 
 -25   1   4        7.90        5.49      2.82 o 
 -23   1   4        2.57        0.47      4.24 o 
 -21   1   4      181.80      223.46     10.04 o 
 -19   1   4       36.97       54.61      5.18 o 
 -17   1   4      132.09      115.49      7.38 o 
 -15   1   4     3697.70     3697.88     56.18 o 
 -13   1   4        8.70       15.54      3.30 o 
 -11   1   4      908.40     1065.50     22.28 o 
  -9   1   4    18347.13    19746.64    211.06 o 
  -7   1   4     9242.08    10358.13    114.40 o 
  -5   1   4     2196.95     2514.99     33.27 o 
  -3   1   4    43553.92    47904.16    671.00 o 
  -1   1   4     6272.33     7512.03     82.70 o 
   1   1   4     1488.04     1453.57     21.18 o 
   3   1   4     1380.82     1218.97     18.83 o 
   5   1   4     7698.12     7271.31     81.91 o 
   7   1   4    10087.03     9566.77    106.86 o 
   9   1   4     3335.00     3024.36     42.53 o 
  11   1   4       22.72       13.81      2.51 o 
  13   1   4      276.87      242.45      8.79 o 
  15   1   4     1030.10     1020.31     24.95 o 
  17   1   4     2005.78     1949.60     38.45 o 
  19   1   4     2522.61     2423.67     45.19 o 
  21   1   4        8.21       10.36      3.14 o 
  23   1   4       34.92       29.19      4.55 o 
  25   1   4       36.48       33.58      3.61 o 
 -24   2   4        1.07        2.04      3.30 o 
 -22   2   4      146.91      128.36      7.22 o 
 -20   2   4       77.44       67.32      5.65 o 
 -18   2   4     1149.42     1053.89     26.83 o 
 -16   2   4     7607.08     7521.76     98.39 o 
 -14   2   4      555.05      488.19     13.65 o 
 -12   2   4     7912.84     8271.06    101.37 o 
 -10   2   4     2377.90     2525.19     39.07 o 
  -8   2   4     2506.77     2515.78     37.03 o 
  -6   2   4     3629.87     3804.74     48.96 o 
  -4   2   4      881.15      868.41     16.32 o 
  -2   2   4       52.65       61.83      3.45 o 
   0   2   4     7810.18     8102.53     90.86 o 
   2   2   4     7394.68     7043.30     80.34 o 
   4   2   4     1097.13      765.62     15.22 o 
   6   2   4      560.25      607.60     14.12 o 
   8   2   4    28391.11    26781.78    282.62 o 
  10   2   4      229.90      212.32      7.85 o 
  12   2   4     2162.04     1965.45     35.15 o 
  14   2   4      524.43      498.07     13.81 o 
  16   2   4     3540.32     3392.03     54.92 o 
  18   2   4       19.00       12.40      4.24 o 
  20   2   4      160.67      153.94      8.32 o 
  22   2   4        1.14       -1.73      4.39 o 
  24   2   4        2.25        6.12      2.82 o 
 -23   3   4       14.03       21.03      2.82 o 
 -21   3   4      605.89      635.69     19.77 o 
 -19   3   4       15.73       30.29      4.39 o 
 -17   3   4      723.83      593.95     16.79 o 
 -15   3   4      668.04      703.17     21.34 o 
 -13   3   4       24.61       42.21      5.34 o 
 -11   3   4     1430.70     1439.61     29.34 o 
  -9   3   4     1659.68     1798.33     31.86 o 
  -7   3   4     5576.27     6120.44     76.11 o 
  -5   3   4     4530.47     5227.55     65.44 o 
  -3   3   4     4457.62     4756.47     60.10 o 
  -1   3   4     2270.37     2557.99     37.35 o 
   1   3   4    13000.86    12746.80    141.07 o 
   3   3   4    11003.08    10147.38    114.87 o 
   5   3   4      552.98      636.95     15.54 o 
   7   3   4      878.70      761.54     18.05 o 
   9   3   4       59.91       52.26      4.55 o 
  11   3   4        5.76       18.67      2.98 o 
  13   3   4      569.85      509.68     14.28 o 
  15   3   4       11.73       25.26      4.24 o 
  17   3   4     1216.34     1082.61     27.93 o 
  19   3   4     1198.74     1162.01     28.56 o 
  21   3   4      108.96      120.20      6.90 o 
  23   3   4      699.88      748.21     19.30 o 
 -22   4   4      324.77      323.57     10.20 o 
 -20   4   4       76.63       93.37      6.12 o 
 -18   4   4      306.27      327.81     11.93 o 
 -16   4   4     1788.38     1883.07     38.13 o 
 -14   4   4     2193.65     2327.32     43.47 o 
 -12   4   4      229.45      205.73      9.73 o 
 -10   4   4      893.07      980.76     24.32 o 
  -8   4   4     1512.96     1621.79     31.54 o 
  -6   4   4       48.19       50.53      4.55 o 
  -4   4   4     1132.81     1204.07     24.79 o 
  -2   4   4      599.06      652.64     17.42 o 
   0   4   4    11430.11    10328.00    121.46 o 
   2   4   4     9765.63     8943.63    106.71 o 
   4   4   4      724.05      858.52     20.40 o 
   6   4   4      358.71      346.33     10.67 o 
   8   4   4      200.56      175.60      7.69 o 
  10   4   4      625.91      625.49     18.99 o 
  12   4   4     1214.38     1110.38     27.30 o 
  14   4   4     1338.59     1282.84     30.13 o 
  16   4   4      716.91      720.43     21.97 o 
  18   4   4        1.19        0.47      3.61 o 
  20   4   4      128.35      126.48      7.38 o 
  22   4   4       41.72       45.82      4.39 o 
 -21   5   4        0.04        1.26      3.30 o 
 -19   5   4      239.65      249.98      9.57 o 
 -17   5   4       13.80       14.59      3.61 o 
 -15   5   4      234.63      232.56     10.51 o 
 -13   5   4     3035.41     2941.67     51.47 o 
 -11   5   4      292.52      325.14     12.08 o 
  -9   5   4     2033.65     2121.43     40.49 o 
  -7   5   4      588.39      596.15     15.85 o 
  -5   5   4      250.96      243.86      9.89 o 
  -3   5   4       17.89       16.16      3.92 o 
  -1   5   4      304.34      405.17     12.71 o 
   1   5   4     2707.88     2360.74     41.90 o 
   3   5   4     1431.89     1364.75     29.66 o 
   5   5   4     1727.18     1347.18     29.50 o 
   7   5   4      356.54      378.81     12.71 o 
   9   5   4       87.05       70.62      5.96 o 
  11   5   4     2381.47     2301.74     43.62 o 
  13   5   4       45.89       50.22      5.65 o 
  15   5   4      390.17      422.28     13.65 o 
  17   5   4        9.98       11.30      4.24 o 
  19   5   4       46.36       41.11      4.86 o 
  21   5   4      104.69      117.53      5.96 o 
 -18   6   4        0.35        1.41      2.67 o 
 -16   6   4      195.41      185.80      8.47 o 
 -14   6   4      262.23      229.58     10.20 o 
 -12   6   4      541.14      556.76     16.32 o 
 -10   6   4      217.26      259.55     11.46 o 
  -8   6   4       84.86       88.03      7.53 o 
  -6   6   4       69.38       66.85      7.22 o 
  -4   6   4      122.16      111.73      7.69 o 
  -2   6   4      423.24      437.03     14.59 o 
   0   6   4       48.74       46.29      6.43 o 
   2   6   4      422.91      444.40     14.75 o 
   4   6   4     1358.69     1228.55     30.29 o 
   6   6   4      645.75      610.11     17.26 o 
   8   6   4      817.83      755.58     23.85 o 
  10   6   4       17.68       18.36      4.86 o 
  12   6   4      581.61      600.23     16.95 o 
  14   6   4      716.46      770.33     22.28 o 
  16   6   4      205.85      174.97      8.32 o 
  18   6   4       18.08       21.03      3.77 o 
 -15   7   4       14.11       12.40      2.82 o 
 -13   7   4       54.09       53.20      5.34 o 
 -11   7   4      248.52      303.80     11.61 o 
  -9   7   4      220.67      227.07     10.36 o 
  -7   7   4      252.91      280.89     11.93 o 
  -5   7   4      657.35      727.34     19.46 o 
  -3   7   4     1721.20     1873.97     40.33 o 
  -1   7   4      857.97      874.84     27.15 o 
   1   7   4     1570.61     1430.66     34.99 o 
   3   7   4     1404.32     1416.54     33.90 o 
   5   7   4      150.87      126.32      7.85 o 
   7   7   4      149.69      147.82      9.26 o 
   9   7   4      540.06      502.62     15.38 o 
  11   7   4      372.56      389.17     12.87 o 
  13   7   4      232.84      222.83      9.42 o 
  15   7   4      560.34      598.50     16.95 o 
 -12   8   4       77.17       78.46      5.18 o 
 -10   8   4        8.46       10.04      3.14 o 
  -8   8   4        7.23       10.04      4.08 o 
  -6   8   4       13.72       17.10      4.08 o 
  -4   8   4       66.37       72.97      6.59 o 
  -2   8   4       57.30       65.59      6.59 o 
   0   8   4      171.78      177.32      9.57 o 
   2   8   4        6.85        3.45      5.34 o 
   4   8   4      523.15      520.20     15.69 o 
   6   8   4      125.82      110.63      7.85 o 
   8   8   4       78.22       81.44      6.28 o 
  10   8   4        0.90        4.39      3.30 o 
  12   8   4       55.49       75.48      5.18 o 
  -3   9   4      201.98      249.04      9.73 o 
  -1   9   4        4.02        8.63      4.55 o 
   1   9   4       16.17       14.91      5.81 o 
   3   9   4       11.00       11.46      4.86 o 
 -25   1   5        1.54        2.04      2.67 o 
 -23   1   5      156.43      139.97      7.22 o 
 -21   1   5      237.17      230.36     10.20 o 
 -19   1   5      120.30       91.80      6.90 o 
 -17   1   5     1070.94     1099.71     27.30 o 
 -15   1   5     1343.43     1171.58     27.30 o 
 -13   1   5     1949.95     1870.51     34.21 o 
 -11   1   5      249.98      276.97      9.10 o 
  -9   1   5    12153.62    13609.09    150.49 o 
  -7   1   5      999.96     1342.16     22.91 o 
  -5   1   5     7221.35     7719.79     87.41 o 
  -3   1   5      242.57      259.71      7.85 o 
  -1   1   5     3150.04     3451.82     43.00 o 
   1   1   5      771.25      691.87     13.65 o 
   3   1   5    15516.06    14290.29    152.84 o 
   5   1   5     1948.95     1843.68     27.62 o 
   7   1   5      455.70      534.63     13.18 o 
   9   1   5      836.05      769.86     17.58 o 
  11   1   5     1199.52     1150.55     24.32 o 
  13   1   5      262.49      351.04     11.14 o 
  15   1   5      547.40      512.04     14.59 o 
  17   1   5     2320.08     2170.71     41.58 o 
  19   1   5       59.67       64.50      6.43 o 
  21   1   5      607.99      592.38     16.32 o 
  23   1   5      326.21      324.99     10.98 o 
  25   1   5       48.62       60.10      4.71 o 
 -24   2   5       68.26       79.87      5.34 o 
 -22   2   5       41.19       50.84      4.86 o 
 -20   2   5        5.43       14.44      3.45 o 
 -18   2   5       46.59       48.02      5.34 o 
 -16   2   5       25.22       25.11      4.39 o 
 -14   2   5      696.52      634.91     19.30 o 
 -12   2   5      555.79      544.99     16.48 o 
 -10   2   5       44.50       63.87      4.86 o 
  -8   2   5     2869.23     2965.68     42.68 o 
  -6   2   5      636.04      736.91     16.01 o 
  -4   2   5     3372.27     3624.91     47.08 o 
  -2   2   5     4374.69     5196.48     62.93 o 
   0   2   5     1258.48     1255.85     21.34 o 
   2   2   5     1448.26     1715.48     26.83 o 
   4   2   5     1794.66     1985.07     30.13 o 
   6   2   5     2123.81     2108.88     32.33 o 
   8   2   5     1688.87     2008.61     32.80 o 
  10   2   5       16.16       16.95      2.98 o 
  12   2   5      600.32      542.32     16.63 o 
  14   2   5      853.23      797.48     21.81 o 
  16   2   5      111.00      131.97      7.85 o 
  18   2   5      651.80      646.05     17.26 o 
  20   2   5       43.74       35.46      5.18 o 
  22   2   5       23.00       25.11      4.39 o 
  24   2   5      137.69      134.01      6.28 o 
 -23   3   5       33.89       51.94      4.39 o 
 -21   3   5      110.95      110.47      7.06 o 
 -19   3   5      349.86      390.11     13.02 o 
 -17   3   5      419.06      456.64     14.44 o 
 -15   3   5     1799.84     1705.75     35.78 o 
 -13   3   5      326.25      322.00     11.61 o 
 -11   3   5     1144.35     1236.86     26.99 o 
  -9   3   5     3376.64     3330.52     49.59 o 
  -7   3   5     4706.74     4990.44     65.44 o 
  -5   3   5     2031.98     2083.77     33.42 o 
  -3   3   5       33.74       48.02      3.92 o 
  -1   3   5     2048.02     2788.98     40.80 o 
   1   3   5     1414.13     1308.89     24.48 o 
   3   3   5     8588.90     7899.63     93.53 o 
   5   3   5       22.78       31.07      3.45 o 
   7   3   5     1194.91     1171.90     24.01 o 
   9   3   5      757.10      665.82     18.20 o 
  11   3   5     1018.02     1002.89     24.32 o 
  13   3   5      560.47      492.42     14.44 o 
  15   3   5       93.80       83.01      6.59 o 
  17   3   5     1354.94     1325.21     31.23 o 
  19   3   5     1601.31     1577.85     33.90 o 
  21   3   5       52.21       48.80      5.49 o 
  23   3   5       67.43       62.14      4.71 o 
 -22   4   5       52.22       38.45      4.24 o 
 -20   4   5      542.19      508.27     14.28 o 
 -18   4   5       38.50       47.39      5.02 o 
 -16   4   5      437.65      381.16     13.34 o 
 -14   4   5      770.61      739.42     22.60 o 
 -12   4   5      205.17      198.82      9.57 o 
 -10   4   5        4.67        3.92      4.71 o 
  -8   4   5      240.33      299.41     10.51 o 
  -6   4   5     1987.48     2137.13     37.03 o 
  -4   4   5      203.39      320.28     10.20 o 
  -2   4   5     6056.04     6845.42     86.62 o 
   0   4   5      748.27      608.86     17.10 o 
   2   4   5     4770.94     4671.26     64.02 o 
   4   4   5    21060.19    19019.15    209.81 o 
   6   4   5     8404.19     7982.95     99.33 o 
   8   4   5     3414.13     3000.98     48.49 o 
  10   4   5     3716.33     3594.93     56.49 o 
  12   4   5      864.43      844.87     23.54 o 
  14   4   5      145.81      143.74      8.16 o 
  16   4   5       32.01       34.68      4.86 o 
  18   4   5        6.62       10.51      3.30 o 
  20   4   5      152.02      148.13      7.85 o 
  22   4   5        0.78        0.94      2.82 o 
 -21   5   5      400.70      435.15     13.34 o 
 -19   5   5      481.61      455.07     12.87 o 
 -17   5   5      127.88      137.46      7.85 o 
 -15   5   5      141.86      168.53      9.10 o 
 -13   5   5      728.44      784.14     23.38 o 
 -11   5   5     1652.77     1739.64     37.03 o 
  -9   5   5       55.66       90.86      6.75 o 
  -7   5   5       38.67       36.09      4.39 o 
  -5   5   5      379.66      473.75     13.81 o 
  -3   5   5        3.39        4.08      2.82 o 
  -1   5   5      731.91      706.62     21.03 o 
   1   5   5      244.45      195.53      9.26 o 
   3   5   5     6190.43     5391.38     75.79 o 
   5   5   5       53.99       45.66      5.02 o 
   7   5   5       65.03       56.81      6.43 o 
   9   5   5     1066.46      941.69     25.58 o 
  11   5   5     1247.67     1143.34     28.87 o 
  13   5   5        9.05       14.59      4.55 o 
  15   5   5      968.11      798.89     23.22 o 
  17   5   5       15.70       12.87      3.92 o 
  19   5   5      131.80      131.19      6.75 o 
  21   5   5       54.46       59.16      4.71 o 
 -18   6   5       96.33      102.31      5.49 o 
 -16   6   5       24.35       29.66      3.92 o 
 -14   6   5       36.46       45.19      5.49 o 
 -12   6   5      913.99      908.11     25.58 o 
 -10   6   5      222.71      229.58     10.83 o 
  -8   6   5     4309.02     4275.82     67.32 o 
  -6   6   5      274.69      275.56     11.61 o 
  -4   6   5     4331.73     4646.94     71.09 o 
  -2   6   5     1375.11     1406.34     33.58 o 
   0   6   5     2210.24     1958.39     41.11 o 
   2   6   5        4.33        2.51      5.18 o 
   4   6   5        3.36        4.39      4.08 o 
   6   6   5      223.77      263.32     11.14 o 
   8   6   5      406.50      403.60     13.97 o 
  10   6   5       18.99       16.32      4.55 o 
  12   6   5      169.41      189.72      9.42 o 
  14   6   5        5.99       13.81      3.77 o 
  16   6   5      935.37      921.13     22.91 o 
  18   6   5      228.30      255.47      8.79 o 
 -15   7   5      428.77      424.63     11.61 o 
 -13   7   5      542.58      564.92     15.06 o 
 -11   7   5      353.25      361.55     12.55 o 
  -9   7   5      270.49      277.44     11.30 o 
  -7   7   5     1253.13     1247.69     30.60 o 
  -5   7   5      133.49      143.90      8.63 o 
  -3   7   5       16.13       34.99      5.65 o 
  -1   7   5      157.04      147.66      9.42 o 
   1   7   5      488.56      502.78     16.79 o 
   3   7   5     1746.58     1617.08     36.56 o 
   5   7   5      100.21       78.78      7.06 o 
   7   7   5      248.77      227.38     10.67 o 
   9   7   5      328.21      372.85     12.87 o 
  11   7   5        6.11        9.89      4.39 o 
  13   7   5      477.94      482.22     13.65 o 
  15   7   5      368.89      388.23     10.98 o 
 -10   8   5        8.30        1.10      2.98 o 
  -8   8   5       15.20       12.55      3.30 o 
  -6   8   5      185.59      198.51      9.42 o 
  -4   8   5      368.92      389.95     13.34 o 
  -2   8   5        7.67       28.56      4.86 o 
   0   8   5      291.77      254.06     10.98 o 
   2   8   5       45.77       48.65      5.96 o 
   4   8   5     1842.62     1796.76     37.19 o 
   6   8   5        8.39       16.48      3.61 o 
   8   8   5      463.14      490.23     13.65 o 
  10   8   5      248.44      249.04      9.42 o 
 -24   0   6        0.55        0.00      3.77 o 
 -22   0   6      636.32      517.69     14.91 o 
 -20   0   6       25.50       19.46      4.55 o 
 -18   0   6     1056.88      976.53     25.74 o 
 -16   0   6     6033.24     6000.55     82.86 o 
 -14   0   6     1154.48     1158.40     26.52 o 
 -12   0   6     3573.32     3290.35     49.74 o 
 -10   0   6    18590.42    21456.62    231.46 o 
  -8   0   6    24795.61    27570.32    290.15 o 
  -6   0   6     7846.08     8819.04    100.27 o 
  -4   0   6        6.13        6.90      2.04 o 
  -2   0   6     1253.07     1462.67     23.22 o 
   0   0   6      646.97      812.39     15.54 o 
   2   0   6    21862.37    22283.60    233.66 o 
   4   0   6     7274.87     6268.26     73.75 o 
   6   0   6     6244.18     5838.92     70.46 o 
   8   0   6    20929.55    19673.67    211.69 o 
  10   0   6     1648.86     1842.43     32.01 o 
  12   0   6     2762.02     2600.05     42.68 o 
  14   0   6      558.45      571.67     15.22 o 
  16   0   6      627.49      577.47     16.16 o 
  18   0   6      901.89      892.89     25.11 o 
  20   0   6        8.12       10.98      3.61 o 
  22   0   6        5.52       19.30      3.61 o 
  24   0   6      365.67      398.11     11.93 o 
 -25   1   6      100.99      121.61      5.81 o 
 -23   1   6       53.84       51.00      4.71 o 
 -21   1   6      671.10      675.55     20.87 o 
 -19   1   6       88.49       55.55      5.49 o 
 -17   1   6        6.05        4.71      3.61 o 
 -15   1   6     1277.21     1273.58     28.87 o 
 -13   1   6     2064.85     2197.85     39.07 o 
 -11   1   6       17.69       17.89      3.45 o 
  -9   1   6    10552.76    11600.80    131.66 o 
  -7   1   6      512.18      546.56     13.97 o 
  -5   1   6     5436.68     5882.71     70.46 o 
  -3   1   6     2551.75     2621.23     36.25 o 
  -1   1   6    31813.64    34881.64    587.36 o 
   1   1   6       33.70       29.82      2.82 o 
   3   1   6    13310.90    13581.63    147.51 o 
   5   1   6       47.09       79.72      4.08 o 
   7   1   6        2.44       21.50      3.30 o 
   9   1   6     1063.34     1201.87     23.85 o 
  11   1   6       24.10       42.37      4.86 o 
  13   1   6      262.86      223.14      8.94 o 
  15   1   6      496.23      471.08     14.12 o 
  17   1   6      568.85      548.13     16.01 o 
  19   1   6      758.62      707.25     21.97 o 
  21   1   6       39.97       40.33      4.86 o 
  23   1   6       72.21       81.76      6.12 o 
 -24   2   6      825.61      806.58     19.62 o 
 -22   2   6      966.35      982.18     24.17 o 
 -20   2   6      265.35      247.62     10.36 o 
 -18   2   6      335.89      311.49     11.77 o 
 -16   2   6      104.78      107.81      7.22 o 
 -14   2   6      888.74      900.73     23.70 o 
 -12   2   6       15.38       24.48      3.77 o 
 -10   2   6      774.55      755.74     19.14 o 
  -8   2   6     7038.88     7678.05     92.43 o 
  -6   2   6       92.66      116.44      5.34 o 
  -4   2   6      335.28      248.09      7.38 o 
  -2   2   6        4.34       43.00      3.30 o 
   0   2   6      904.58      697.21     15.54 o 
   2   2   6     7324.47     6943.81     82.54 o 
   4   2   6      976.81      899.64     18.83 o 
   6   2   6     4473.01     4118.74     54.92 o 
   8   2   6      971.27     1057.03     22.28 o 
  10   2   6      273.09      338.48     10.67 o 
  12   2   6      735.34      657.19     19.14 o 
  14   2   6     3442.26     3316.40     53.67 o 
  16   2   6     1263.54     1115.72     27.93 o 
  18   2   6      305.53      325.93     11.93 o 
  20   2   6     1629.43     1625.24     34.68 o 
  22   2   6        6.48        2.51      4.08 o 
  24   2   6      124.82      147.35      6.75 o 
 -23   3   6      261.25      261.12      8.94 o 
 -21   3   6       38.63       38.92      4.39 o 
 -19   3   6      115.85      124.91      7.38 o 
 -17   3   6        2.97        7.69      3.45 o 
 -15   3   6     1223.03     1187.59     29.03 o 
 -13   3   6     2189.50     2222.96     41.11 o 
 -11   3   6     3831.48     4055.03     60.10 o 
  -9   3   6     2590.37     2687.14     43.31 o 
  -7   3   6     4616.92     5452.89     71.40 o 
  -5   3   6      679.15      859.62     19.62 o 
  -3   3   6      195.09      256.88      8.47 o 
  -1   3   6        5.28       13.65      2.35 o 
   1   3   6     5525.88     5596.64     71.24 o 
   3   3   6     1746.60     1732.42     30.44 o 
   5   3   6     3604.85     3368.02     48.80 o 
   7   3   6     4904.23     4601.75     62.93 o 
   9   3   6      160.20      137.93      7.06 o 
  11   3   6     1498.96     1478.05     31.23 o 
  13   3   6      615.73      678.85     20.87 o 
  15   3   6      290.24      273.99     11.14 o 
  17   3   6      218.78      249.19     10.67 o 
  19   3   6      212.65      237.42     10.51 o 
  21   3   6      201.16      198.66      8.47 o 
  23   3   6       36.70       18.99      3.45 o 
 -22   4   6        8.31       10.51      3.14 o 
 -20   4   6      312.05      317.30     11.14 o 
 -18   4   6      514.07      490.07     14.44 o 
 -16   4   6      718.42      724.04     21.97 o 
 -14   4   6        0.02       -4.55      5.34 o 
 -12   4   6     5453.21     5695.97     80.82 o 
 -10   4   6      611.81      615.14     19.14 o 
  -8   4   6      102.30      119.73      6.90 o 
  -6   4   6     1189.81     1306.38     27.93 o 
  -4   4   6      186.07      215.61      8.94 o 
  -2   4   6     1938.74     2201.93     38.45 o 
   0   4   6      318.83      255.47      9.26 o 
   2   4   6     4820.08     4890.64     67.95 o 
   4   4   6     8063.35     7496.34     94.78 o 
   6   4   6      221.94      291.09     10.20 o 
   8   4   6     2381.03     2130.22     39.07 o 
  10   4   6        6.16       -1.10      4.08 o 
  12   4   6      553.42      552.84     16.01 o 
  14   4   6      913.59      914.07     25.58 o 
  16   4   6       32.72       28.09      4.08 o 
  18   4   6        1.87       13.02      3.30 o 
  20   4   6        8.60       13.02      3.30 o 
  22   4   6       45.61       53.35      4.39 o 
 -21   5   6      146.08      142.33      5.81 o 
 -19   5   6      198.10      190.35      8.00 o 
 -17   5   6       15.39       13.34      4.08 o 
 -15   5   6      196.36      210.90      9.73 o 
 -13   5   6      139.40      141.86      8.47 o 
 -11   5   6     1033.12     1035.37     27.78 o 
  -9   5   6      433.92      410.51     13.65 o 
  -7   5   6     2373.48     2510.29     45.51 o 
  -5   5   6      953.47     1041.81     26.52 o 
  -3   5   6     2270.84     2518.60     45.04 o 
  -1   5   6     3714.51     3931.53     60.89 o 
   1   5   6     4980.83     4399.00     66.38 o 
   3   5   6     4222.44     4204.58     64.02 o 
   5   5   6      273.83      267.55     10.83 o 
   7   5   6     1613.26     1415.75     32.17 o 
   9   5   6       16.70       22.13      4.71 o 
  11   5   6     1773.42     1806.33     38.13 o 
  13   5   6       62.02       85.84      6.59 o 
  15   5   6        1.28        6.43      3.61 o 
  17   5   6      419.80      414.90     12.71 o 
  19   5   6      636.76      657.98     18.20 o 
 -18   6   6       87.04       80.03      5.02 o 
 -16   6   6       39.47       38.76      5.18 o 
 -14   6   6     1180.85     1165.15     27.93 o 
 -12   6   6      868.85      886.61     24.79 o 
 -10   6   6      876.93      894.77     25.26 o 
  -8   6   6       47.06       51.16      5.65 o 
  -6   6   6        1.30       22.44      3.92 o 
  -4   6   6      190.71      200.86     10.51 o 
  -2   6   6     1094.61     1089.35     29.19 o 
   0   6   6     1571.12     1399.90     33.58 o 
   2   6   6      238.94      229.42     11.61 o 
   4   6   6     1632.63     1565.14     35.78 o 
   6   6   6      731.08      723.26     19.30 o 
   8   6   6        4.05        4.86      4.24 o 
  10   6   6      355.02      328.91     12.71 o 
  12   6   6      186.81      205.88      9.73 o 
  14   6   6      188.39      171.20      8.63 o 
  16   6   6      375.67      394.97     11.77 o 
  18   6   6      125.89      116.44      5.65 o 
 -15   7   6        1.00       -3.14      3.14 o 
 -13   7   6      213.98      223.77      9.10 o 
 -11   7   6       29.13       22.28      4.71 o 
  -9   7   6      538.05      567.43     16.32 o 
  -7   7   6       12.97        7.06      4.55 o 
  -5   7   6      136.50      134.33      8.79 o 
  -3   7   6      270.47      293.76     12.24 o 
  -1   7   6      577.40      556.76     17.42 o 
   1   7   6      157.21      141.86      8.79 o 
   3   7   6       24.41       41.58      5.49 o 
   5   7   6      842.31      808.15     24.64 o 
   7   7   6      386.66      402.04     13.81 o 
   9   7   6      393.36      356.68     12.87 o 
  11   7   6      844.60      907.17     23.70 o 
  13   7   6       94.03      114.40      6.59 o 
  15   7   6        0.51        2.51      2.51 o 
 -10   8   6       85.79       93.21      5.65 o 
  -8   8   6       21.76       24.32      4.08 o 
  -6   8   6       46.04       53.67      5.18 o 
  -4   8   6        0.43        9.89      3.92 o 
  -2   8   6       63.28       82.85      6.12 o 
   0   8   6      394.53      330.48     12.08 o 
   2   8   6        4.36       14.28      4.08 o 
   4   8   6       26.19       26.83      4.86 o 
   6   8   6      320.24      335.50     11.77 o 
   8   8   6       37.54       42.37      4.71 o 
  10   8   6      351.59      414.27     11.30 o 
 -23   1   7       13.80       19.77      2.98 o 
 -21   1   7      405.98      403.60     13.18 o 
 -19   1   7       10.71       11.14      3.45 o 
 -17   1   7      132.86      135.27      7.85 o 
 -15   1   7      807.82      684.34     21.03 o 
 -13   1   7     1612.44     1734.93     34.37 o 
 -11   1   7       17.10       70.62      5.18 o 
  -9   1   7     2132.93     2279.61     37.03 o 
  -7   1   7       29.23       38.92      3.77 o 
  -5   1   7    10159.49    10850.55    122.40 o 
  -3   1   7       69.38      101.21      4.86 o 
  -1   1   7      215.19      156.61      5.81 o 
   1   1   7     1859.25     1760.67     28.09 o 
   3   1   7     1023.97      972.92     19.62 o 
   5   1   7     2221.18     2191.58     34.05 o 
   7   1   7       25.20       81.91      4.86 o 
   9   1   7     3566.20     3267.44     48.33 o 
  11   1   7     3950.78     3782.77     56.02 o 
  13   1   7       73.11       64.18      5.49 o 
  15   1   7      423.71      369.40     12.71 o 
  17   1   7     3134.30     2989.53     51.63 o 
  19   1   7      393.11      390.58     13.50 o 
  21   1   7       20.93       21.66      4.08 o 
  23   1   7       67.65       62.14      5.18 o 
 -24   2   7      167.04      165.24      6.59 o 
 -22   2   7       13.61       20.09      4.39 o 
 -20   2   7      118.52      122.40      7.69 o 
 -18   2   7        0.34        3.30      4.86 o 
 -16   2   7      268.17      248.41     10.67 o 
 -14   2   7      245.04      260.18     10.83 o 
 -12   2   7      335.78      362.18     11.93 o 
 -10   2   7      610.89      642.28     18.05 o 
  -8   2   7      228.97      232.72      8.63 o 
  -6   2   7        0.97        3.14      3.30 o 
  -4   2   7      144.68      131.81      6.12 o 
  -2   2   7      471.60      622.67     15.38 o 
   0   2   7     8232.76     8450.90     98.70 o 
   2   2   7      128.17      104.67      5.34 o 
   4   2   7    10712.32    10964.95    125.22 o 
   6   2   7     1070.12     1032.86     22.13 o 
   8   2   7     3279.53     3209.69     48.18 o 
  10   2   7       40.81       57.90      5.18 o 
  12   2   7      437.20      427.61     13.02 o 
  14   2   7        2.72        2.20      4.55 o 
  16   2   7      145.91      159.28      8.94 o 
  18   2   7      688.06      667.08     21.03 o 
  20   2   7       36.39       28.87      4.55 o 
  22   2   7       62.72       61.67      4.55 o 
 -23   3   7      114.61       96.82      5.34 o 
 -21   3   7      835.43      857.27     21.66 o 
 -19   3   7       22.55       24.32      3.77 o 
 -17   3   7      960.40      944.83     25.58 o 
 -15   3   7      919.39      879.71     24.64 o 
 -13   3   7     4243.51     4414.85     66.69 o 
 -11   3   7        6.98       10.36      3.45 o 
  -9   3   7     1099.78     1190.57     26.52 o 
  -7   3   7       56.85       56.65      5.02 o 
  -5   3   7      371.60      347.27     10.36 o 
  -3   3   7      852.44      808.31     19.77 o 
  -1   3   7      157.26      223.46      8.00 o 
   1   3   7      352.33      269.12      9.10 o 
   3   3   7      514.48      396.54     11.30 o 
   5   3   7      224.95      263.16      9.10 o 
   7   3   7      528.04      509.84     16.01 o 
   9   3   7      107.06      241.82      9.73 o 
  11   3   7     1557.54     1327.72     29.97 o 
  13   3   7      292.18      241.97     10.67 o 
  15   3   7       21.04       17.58      3.61 o 
  17   3   7      212.28      213.57      9.89 o 
  19   3   7       49.25       47.55      5.34 o 
  21   3   7     1019.38     1097.52     24.79 o 
  23   3   7      231.98      261.12      8.47 o 
 -22   4   7        9.30       10.20      2.82 o 
 -20   4   7       92.73      115.02      6.43 o 
 -18   4   7       35.49       30.76      4.86 o 
 -16   4   7       26.84       29.03      4.86 o 
 -14   4   7      777.62      728.90     22.60 o 
 -12   4   7     4352.59     4239.41     65.75 o 
 -10   4   7        9.67       25.11      4.39 o 
  -8   4   7     6488.25     6647.23     88.66 o 
  -6   4   7     1151.92     1291.63     28.56 o 
  -4   4   7      416.65      438.44     13.02 o 
  -2   4   7     2722.42     3112.24     49.27 o 
   0   4   7        0.65        2.82      3.30 o 
   2   4   7      261.69      233.34      9.57 o 
   4   4   7       20.77       13.18      3.77 o 
   6   4   7     1193.42     1183.67     27.46 o 
   8   4   7     3100.17     2775.64     47.39 o 
  10   4   7      268.97      206.98      9.89 o 
  12   4   7      173.40      178.42      9.42 o 
  14   4   7       71.31       78.15      6.28 o 
  16   4   7      270.93      303.64     11.46 o 
  18   4   7       14.17       12.71      4.24 o 
  20   4   7       81.60       76.26      5.65 o 
 -19   5   7        5.79       11.30      2.82 o 
 -17   5   7       30.76       38.76      4.55 o 
 -15   5   7       60.40       59.00      5.96 o 
 -13   5   7      542.38      574.65     16.63 o 
 -11   5   7       46.73       50.37      6.28 o 
  -9   5   7       61.45       66.38      6.28 o 
  -7   5   7      237.11      273.67     11.14 o 
  -5   5   7     2005.97     2010.96     40.02 o 
  -3   5   7      652.59      750.56     22.60 o 
  -1   5   7     3121.92     3243.43     53.67 o 
   1   5   7      177.54      185.01      9.10 o 
   3   5   7      546.47      444.40     14.28 o 
   5   5   7       14.80        9.10      4.71 o 
   7   5   7      160.90      137.15      8.32 o 
   9   5   7     5988.17     5345.25     78.30 o 
  11   5   7      163.93      118.32      7.85 o 
  13   5   7      267.29      253.74     11.14 o 
  15   5   7      296.93      300.35     11.30 o 
  17   5   7       55.13       63.87      5.65 o 
  19   5   7      428.64      453.66     12.08 o 
 -18   6   7       88.88       75.95      5.02 o 
 -16   6   7        3.49        2.82      2.82 o 
 -14   6   7      847.79      836.55     22.91 o 
 -12   6   7      483.94      541.23     16.01 o 
 -10   6   7       27.44       33.11      5.49 o 
  -8   6   7       12.47       13.34      4.39 o 
  -6   6   7        0.60       -1.26      4.71 o 
  -4   6   7     3580.29     3886.81     63.87 o 
  -2   6   7     1280.79     1344.35     32.95 o 
   0   6   7     1131.76      937.30     26.52 o 
   2   6   7      798.44      756.84     19.93 o 
   4   6   7     9441.27     9010.79    118.32 o 
   6   6   7     1940.23     1863.92     39.54 o 
   8   6   7      193.68      210.12     10.36 o 
  10   6   7      744.80      710.70     19.14 o 
  12   6   7      204.13      191.60      9.10 o 
  14   6   7      195.73      185.64      8.63 o 
  16   6   7        7.67        7.06      2.98 o 
 -15   7   7      170.69      163.20      6.59 o 
 -13   7   7     1451.52     1474.76     29.82 o 
 -11   7   7      281.72      276.97     10.67 o 
  -9   7   7      868.68      927.25     25.42 o 
  -7   7   7       51.60       60.89      6.59 o 
  -5   7   7       12.07       16.32      4.24 o 
  -3   7   7      948.23     1030.20     28.09 o 
  -1   7   7      472.22      484.73     15.69 o 
   1   7   7       63.48       62.46      6.43 o 
   3   7   7      877.88      830.90     25.26 o 
   5   7   7     1280.53     1258.83     30.91 o 
   7   7   7       18.48       13.81      3.77 o 
   9   7   7        8.27        7.22      3.77 o 
  11   7   7        4.05        1.41      2.98 o 
  13   7   7      226.82      233.97      8.47 o 
 -10   8   7       75.08       74.07      4.86 o 
  -8   8   7      943.90      999.75     23.22 o 
  -6   8   7      377.87      390.58     12.40 o 
  -4   8   7      399.08      426.83     13.18 o 
  -2   8   7      358.33      359.82     11.93 o 
   0   8   7      514.83      431.85     13.34 o 
   2   8   7      534.44      518.16     14.75 o 
   4   8   7       99.90       84.58      6.75 o 
   6   8   7       39.44       26.05      4.39 o 
   8   8   7      151.94      199.13      8.16 o 
 -24   0   8      551.52      579.04     16.01 o 
 -22   0   8      655.00      661.58     19.14 o 
 -20   0   8       15.66        9.26      3.92 o 
 -18   0   8     1274.28     1483.23     32.95 o 
 -16   0   8       13.04       20.09      3.92 o 
 -14   0   8      114.58      137.15      7.53 o 
 -12   0   8     1086.22     1146.79     26.52 o 
 -10   0   8       17.51       16.95      3.14 o 
  -8   0   8    24428.47    26227.22    280.58 o 
  -6   0   8     3079.26     3470.18     48.96 o 
  -4   0   8       88.02      280.42      8.47 o 
  -2   0   8       10.12       35.31      3.30 o 
   0   0   8    15779.74    16238.95    176.38 o 
   2   0   8      694.95      511.88     13.65 o 
   4   0   8     4295.96     4117.64     55.24 o 
   6   0   8     1208.55     1161.54     23.70 o 
   8   0   8      219.42      245.90      8.63 o 
  10   0   8     4488.19     4328.39     61.67 o 
  12   0   8     2545.20     2517.98     43.78 o 
  14   0   8       59.50       56.34      5.65 o 
  16   0   8     2722.21     2632.22     47.39 o 
  18   0   8      182.90      167.44      9.57 o 
  20   0   8     1158.54     1186.96     28.09 o 
  22   0   8      390.52      398.74     12.24 o 
 -23   1   8        0.00       -3.45      3.45 o 
 -21   1   8      223.21      213.89      9.10 o 
 -19   1   8      839.33      879.08     24.32 o 
 -17   1   8      743.80      687.32     21.66 o 
 -15   1   8     1172.55     1112.11     27.46 o 
 -13   1   8      429.16      446.13     13.65 o 
 -11   1   8       15.38       46.92      4.55 o 
  -9   1   8       33.23       34.05      3.92 o 
  -7   1   8    16949.40    18365.25    201.17 o 
  -5   1   8     1275.82     1458.75     26.83 o 
  -3   1   8       22.58       10.83      2.51 o 
  -1   1   8      709.84      782.73     17.42 o 
   1   1   8     4350.34     4465.38     58.06 o 
   3   1   8     3903.28     4416.42     58.38 o 
   5   1   8    11814.89    12225.98    139.03 o 
   7   1   8      589.51      474.22     14.75 o 
   9   1   8      313.01      298.62     10.04 o 
  11   1   8      414.49      390.89     12.40 o 
  13   1   8       43.94       53.20      5.81 o 
  15   1   8      201.93      201.17      9.57 o 
  17   1   8      363.00      403.76     13.81 o 
  19   1   8      124.85      108.75      7.38 o 
  21   1   8        5.34        1.26      3.92 o 
  23   1   8      102.26      125.22      6.28 o 
 -22   2   8       45.59       35.15      4.39 o 
 -20   2   8      919.83      844.24     22.91 o 
 -18   2   8       45.44       42.84      4.86 o 
 -16   2   8     2205.40     2074.04     40.64 o 
 -14   2   8      676.86      649.03     17.26 o 
 -12   2   8     5625.98     5460.90     76.26 o 
 -10   2   8     5592.39     5618.29     75.95 o 
  -8   2   8     1992.76     2094.60     36.41 o 
  -6   2   8     2675.20     2949.98     45.19 o 
  -4   2   8     1264.97     1349.53     26.21 o 
  -2   2   8       61.15      111.10      5.49 o 
   0   2   8     3777.47     4130.67     56.02 o 
   2   2   8     1912.52     2043.29     33.90 o 
   4   2   8    14648.50    14752.74    165.55 o 
   6   2   8      656.37      761.86     19.30 o 
   8   2   8     5598.53     5350.74     72.18 o 
  10   2   8     2279.29     2441.55     42.21 o 
  12   2   8     4352.71     4310.81     64.65 o 
  14   2   8     1187.61     1180.37     28.87 o 
  16   2   8       13.92       16.01      4.08 o 
  18   2   8       17.34        9.10      3.92 o 
  20   2   8       12.49       14.75      4.08 o 
  22   2   8       37.23       33.11      4.08 o 
 -23   3   8       49.43       59.47      4.08 o 
 -21   3   8      737.31      738.48     20.09 o 
 -19   3   8      265.75      253.74     10.36 o 
 -17   3   8      255.50      235.07     10.20 o 
 -15   3   8      544.38      525.85     15.69 o 
 -13   3   8        3.04        4.08      3.45 o 
 -11   3   8     1018.22     1009.17     25.58 o 
  -9   3   8      187.83      273.83     10.20 o 
  -7   3   8     3622.84     4012.35     59.16 o 
  -5   3   8    10780.46    12164.15    142.17 o 
  -3   3   8     1538.19     1647.21     31.23 o 
  -1   3   8     4633.92     4820.18     65.44 o 
   1   3   8       75.20       61.98      4.71 o 
   3   3   8     1665.40     1726.15     32.48 o 
   5   3   8     1437.97     1406.65     29.19 o 
   7   3   8       31.71       53.35      4.86 o 
   9   3   8      139.53      127.11      7.85 o 
  11   3   8      387.63      375.04     12.71 o 
  13   3   8      267.90      279.95     11.14 o 
  15   3   8       50.57       37.19      5.49 o 
  17   3   8      567.13      518.79     15.06 o 
  19   3   8      703.17      697.99     19.93 o 
  21   3   8       16.61       20.71      3.45 o 
 -20   4   8      120.62      117.38      6.43 o 
 -18   4   8      421.78      406.27     13.02 o 
 -16   4   8       11.91        9.57      3.77 o 
 -14   4   8        0.22       -4.08      5.65 o 
 -12   4   8      611.37      613.72     17.10 o 
 -10   4   8      815.85      890.53     24.64 o 
  -8   4   8      498.90      556.60     15.69 o 
  -6   4   8      133.86      186.58      8.94 o 
  -4   4   8     2757.87     2932.09     48.80 o 
  -2   4   8       41.67       27.78      3.77 o 
   0   4   8      899.39      849.26     22.44 o 
   2   4   8      600.86      510.31     14.28 o 
   4   4   8     1079.22      966.96     24.79 o 
   6   4   8      651.52      610.43     16.48 o 
   8   4   8      235.35      215.77      9.89 o 
  10   4   8      723.33      693.75     21.66 o 
  12   4   8     1174.52     1143.49     29.03 o 
  14   4   8       25.59       25.58      4.24 o 
  16   4   8      433.60      460.25     13.97 o 
  18   4   8       12.80       11.61      3.14 o 
  20   4   8      362.65      448.48     14.12 o 
 -19   5   8        1.31        4.39      2.35 o 
 -17   5   8      170.76      183.13      8.32 o 
 -15   5   8      292.88      284.81     11.14 o 
 -13   5   8      173.59      200.23      9.89 o 
 -11   5   8      465.75      473.75     15.69 o 
  -9   5   8     2515.31     2560.35     47.55 o 
  -7   5   8       31.12       42.21      5.65 o 
  -5   5   8      171.65      174.50      9.42 o 
  -3   5   8      609.90      651.86     17.42 o 
  -1   5   8      381.56      373.00     13.02 o 
   1   5   8      185.06      182.50      9.57 o 
   3   5   8      788.95      720.43     22.13 o 
   5   5   8     3484.96     3183.95     54.77 o 
   7   5   8     6747.43     6630.60     92.11 o 
   9   5   8       87.11       95.09      7.06 o 
  11   5   8     1228.71     1313.75     31.70 o 
  13   5   8       27.67       32.95      4.71 o 
  15   5   8      193.53      190.19      9.10 o 
  17   5   8       34.19       49.27      4.39 o 
  19   5   8      154.97      192.23      7.22 o 
 -16   6   8      540.92      557.39     16.16 o 
 -14   6   8       24.39       32.01      4.08 o 
 -12   6   8       72.55       69.05      6.43 o 
 -10   6   8      560.89      531.50     16.01 o 
  -8   6   8       82.25       86.31      7.69 o 
  -6   6   8      156.38      191.45     10.04 o 
  -4   6   8      264.96      283.09     11.93 o 
  -2   6   8        0.34        3.61      4.71 o 
   0   6   8      929.90      779.90     24.01 o 
   2   6   8       33.32       33.90      5.65 o 
   4   6   8      702.01      607.76     18.20 o 
   6   6   8     1436.61     1339.49     33.11 o 
   8   6   8      139.27      131.50      8.16 o 
  10   6   8       10.52        9.10      4.08 o 
  12   6   8        0.19        3.45      3.92 o 
  14   6   8       96.31      122.71      6.59 o 
  16   6   8        0.33        3.61      2.35 o 
 -13   7   8      228.73      227.54      8.32 o 
 -11   7   8      127.67      142.80      7.53 o 
  -9   7   8      504.50      524.59     15.22 o 
  -7   7   8      428.58      432.79     14.28 o 
  -5   7   8     1016.40     1053.89     27.30 o 
  -3   7   8      362.08      345.86     12.71 o 
  -1   7   8     2138.98     2200.84     43.00 o 
   1   7   8        0.52        0.63      4.71 o 
   3   7   8     1861.41     1752.82     37.03 o 
   5   7   8       99.51      125.69      8.16 o 
   7   7   8      188.77      200.86      9.57 o 
   9   7   8       37.41       54.61      5.34 o 
  11   7   8       66.21       88.66      5.81 o 
  13   7   8      105.89      106.39      5.65 o 
  -8   8   8       34.64       31.54      4.24 o 
  -6   8   8       82.82       85.84      5.65 o 
  -4   8   8       39.94       47.23      4.39 o 
  -2   8   8       24.34       32.17      4.24 o 
   0   8   8      165.99      130.25      7.22 o 
   2   8   8       13.56       11.77      3.45 o 
   4   8   8      481.10      504.35     15.85 o 
   6   8   8       45.79       24.48      4.24 o 
   8   8   8       49.35       46.76      4.08 o 
 -23   1   9       36.40       41.43      3.77 o 
 -21   1   9      776.14      815.37     21.50 o 
 -19   1   9        0.67        2.51      3.77 o 
 -17   1   9       42.20       59.00      5.65 o 
 -15   1   9      225.77      205.88      9.42 o 
 -13   1   9     2850.51     2926.45     49.74 o 
 -11   1   9      786.74      854.60     22.75 o 
  -9   1   9      960.38     1054.83     24.48 o 
  -7   1   9      858.70      985.79     22.75 o 
  -5   1   9     1806.86     1963.88     34.05 o 
  -3   1   9      313.89      381.16     10.51 o 
  -1   1   9      453.92      378.50     10.36 o 
   1   1   9     5432.40     5579.53     71.40 o 
   3   1   9      378.46      255.78      8.63 o 
   5   1   9     2186.97     2153.92     36.41 o 
   7   1   9     2365.61     2364.82     40.02 o 
   9   1   9      667.34      655.31     19.30 o 
  11   1   9     5957.24     5502.01     76.89 o 
  13   1   9     1291.84     1238.90     29.82 o 
  15   1   9       83.21       78.46      6.59 o 
  17   1   9      268.25      257.35     10.51 o 
  19   1   9      458.46      488.81     14.44 o 
  21   1   9       58.32       65.91      5.49 o 
  23   1   9       42.84       63.71      4.24 o 
 -22   2   9       19.72       19.46      3.61 o 
 -20   2   9       13.35       19.14      3.77 o 
 -18   2   9      207.37      162.89      8.79 o 
 -16   2   9        6.59        8.94      3.61 o 
 -14   2   9      616.37      579.98     16.63 o 
 -12   2   9     2235.68     2147.01     40.64 o 
 -10   2   9      176.25      199.92      8.94 o 
  -8   2   9      435.84      429.34     12.71 o 
  -6   2   9     3115.34     3553.51     53.20 o 
  -4   2   9      299.99      309.76      9.89 o 
  -2   2   9     3047.25     3462.33     50.53 o 
   0   2   9      641.76      770.65     19.14 o 
   2   2   9      168.89      159.90      7.22 o 
   4   2   9      438.96      518.63     15.69 o 
   6   2   9        2.68       67.01      5.02 o 
   8   2   9       72.62       77.36      5.81 o 
  10   2   9     1781.75     1896.25     36.88 o 
  12   2   9       45.82       32.80      5.34 o 
  14   2   9      631.02      646.68     17.42 o 
  16   2   9       48.02       46.45      5.65 o 
  18   2   9       44.39       50.53      5.18 o 
  20   2   9      280.43      273.67     10.04 o 
  22   2   9       56.87       68.26      4.55 o 
 -21   3   9      327.13      328.91     10.04 o 
 -19   3   9       52.89       46.61      5.18 o 
 -17   3   9       40.35       39.86      5.02 o 
 -15   3   9        6.09        4.55      4.71 o 
 -13   3   9      288.55      276.03     11.14 o 
 -11   3   9     1988.68     2090.99     40.33 o 
  -9   3   9      653.18      692.34     20.71 o 
  -7   3   9     3662.02     4095.20     61.36 o 
  -5   3   9     2252.16     2331.40     40.64 o 
  -3   3   9       96.70       84.58      5.65 o 
  -1   3   9      949.42      923.49     22.44 o 
   1   3   9      300.68      300.82     10.36 o 
   3   3   9     1229.78     1314.07     28.09 o 
   5   3   9      862.44      840.95     22.13 o 
   7   3   9      949.66      896.03     23.85 o 
   9   3   9      872.37      856.33     23.54 o 
  11   3   9     2354.92     2336.73     43.78 o 
  13   3   9       61.24       48.96      5.65 o 
  15   3   9     1354.43     1297.43     30.76 o 
  17   3   9       37.46       46.14      5.02 o 
  19   3   9      714.65      801.72     21.03 o 
  21   3   9       63.73       73.91      5.02 o 
 -20   4   9      267.74      250.60      8.63 o 
 -18   4   9      712.73      710.23     19.93 o 
 -16   4   9       83.92       84.11      6.75 o 
 -14   4   9      137.48      131.81      7.85 o 
 -12   4   9       80.37       75.95      6.75 o 
 -10   4   9      360.88      395.60     13.65 o 
  -8   4   9     1708.54     1814.65     37.35 o 
  -6   4   9        6.28       11.61      3.61 o 
  -4   4   9     1614.08     1639.21     34.05 o 
  -2   4   9        6.91        8.94      2.98 o 
   0   4   9     1441.35     1193.08     27.93 o 
   2   4   9      149.32      159.12      8.32 o 
   4   4   9     4726.17     4497.08     67.01 o 
   6   4   9     1341.71     1310.46     31.07 o 
   8   4   9     1683.74     1567.34     34.21 o 
  10   4   9      856.73      866.37     24.95 o 
  12   4   9        5.38        7.53      3.45 o 
  14   4   9      488.02      461.04     14.59 o 
  16   4   9       46.87       48.65      4.86 o 
  18   4   9       17.62       21.66      3.61 o 
  20   4   9       21.17       29.19      3.30 o 
 -19   5   9       48.99       56.96      3.92 o 
 -17   5   9       21.09       23.85      3.61 o 
 -15   5   9        2.35        2.82      3.30 o 
 -13   5   9      691.04      744.28     22.28 o 
 -11   5   9     1680.21     1680.95     36.25 o 
  -9   5   9      201.00      208.24     10.04 o 
  -7   5   9      663.09      663.00     18.05 o 
  -5   5   9       10.96       24.79      5.02 o 
  -3   5   9       45.18       49.27      5.34 o 
  -1   5   9     2120.75     1991.97     39.86 o 
   1   5   9     1335.22     1105.20     28.09 o 
   3   5   9     2822.12     2532.26     46.76 o 
   5   5   9      168.53      153.16      8.63 o 
   7   5   9       86.77      125.38      8.47 o 
   9   5   9      264.93      214.04     10.67 o 
  11   5   9      335.68      315.73     12.40 o 
  13   5   9       14.15       10.83      2.67 o 
  15   5   9      169.11      185.80      8.47 o 
  17   5   9       43.49       41.90      4.08 o 
 -16   6   9      111.18      111.26      5.96 o 
 -14   6   9       66.87       77.52      5.65 o 
 -12   6   9     1348.84     1389.86     30.76 o 
 -10   6   9        5.42        8.63      3.77 o 
  -8   6   9     3480.58     3613.29     59.16 o 
  -6   6   9     1738.39     1811.35     38.29 o 
  -4   6   9      348.74      363.90     13.18 o 
  -2   6   9      295.79      288.89     11.77 o 
   0   6   9      149.12      132.44      8.63 o 
   2   6   9     1034.38      979.67     26.68 o 
   4   6   9      375.48      303.96     11.77 o 
   6   6   9      387.03      370.34     13.34 o 
   8   6   9      485.33      514.39     15.38 o 
  10   6   9        8.15       21.97      3.92 o 
  12   6   9      741.01      766.57     21.03 o 
  14   6   9        8.71        9.26      3.14 o 
  16   6   9      243.40      284.19      8.32 o 
 -13   7   9      216.06      212.47      7.38 o 
 -11   7   9      374.96      337.85     10.51 o 
  -9   7   9       24.48       22.75      3.92 o 
  -7   7   9      289.77      309.76     11.61 o 
  -5   7   9      126.06      113.45      7.22 o 
  -3   7   9       44.43       43.15      5.65 o 
  -1   7   9      166.00      176.85      9.26 o 
   1   7   9       68.98       69.05      6.28 o 
   3   7   9       81.20       85.21      6.28 o 
   5   7   9      285.38      253.27     10.36 o 
   7   7   9      151.85      143.43      8.16 o 
   9   7   9       78.28       95.88      6.28 o 
  11   7   9       28.77       27.93      3.77 o 
  -6   8   9      119.43      116.75      5.96 o 
  -4   8   9      423.73      418.51     11.30 o 
  -2   8   9       10.91       10.51      3.14 o 
   0   8   9     1285.80     1171.27     24.95 o 
   2   8   9        1.42        6.43      2.82 o 
   4   8   9     1286.80     1348.59     26.52 o 
   6   8   9     1501.24     1443.84     26.52 o 
 -22   0  10        6.58        7.22      2.82 o 
 -20   0  10     1080.59     1037.57     25.26 o 
 -18   0  10      106.96      102.16      6.75 o 
 -16   0  10      486.98      536.20     15.69 o 
 -14   0  10     1866.61     2059.92     40.80 o 
 -12   0  10    11043.80    11409.04    139.19 o 
 -10   0  10     2963.57     3215.97     51.94 o 
  -8   0  10     2369.62     2458.19     42.37 o 
  -6   0  10     1720.58     1793.31     33.27 o 
  -4   0  10      548.44      718.55     18.83 o 
  -2   0  10        2.95        1.88      2.98 o 
   0   0  10      405.57      681.20     17.73 o 
   2   0  10     5703.62     5802.05     75.32 o 
   4   0  10    13902.96    13364.14    153.00 o 
   6   0  10        2.86       10.51      2.98 o 
   8   0  10     9300.82     8994.32    111.73 o 
  10   0  10     1064.83     1267.93     29.34 o 
  12   0  10     3268.89     3076.46     52.26 o 
  14   0  10     2652.00     2618.88     47.70 o 
  16   0  10      341.23      324.67     12.24 o 
  18   0  10      199.91      166.65      8.79 o 
  20   0  10      750.28      751.19     20.56 o 
  22   0  10        4.94       13.34      3.14 o 
 -23   1  10       59.46       41.27      3.77 o 
 -21   1  10      190.56      196.31      8.16 o 
 -19   1  10      488.22      486.93     14.28 o 
 -17   1  10       71.38       75.95      6.75 o 
 -15   1  10       10.03       21.18      4.71 o 
 -13   1  10     1675.54     1693.35     35.78 o 
 -11   1  10     1570.40     1637.33     34.21 o 
  -9   1  10       10.29        2.98      4.55 o 
  -7   1  10      351.12      372.85     11.61 o 
  -5   1  10     6289.68     7889.27     98.08 o 
  -3   1  10     1646.94     1782.79     32.33 o 
  -1   1  10     6890.01     6945.70     87.09 o 
   1   1  10      300.23      253.12      8.94 o 
   3   1  10       93.91      114.87      6.28 o 
   5   1  10      101.38      101.53      6.28 o 
   7   1  10      474.54      457.11     13.02 o 
   9   1  10      612.25      589.56     16.01 o 
  11   1  10     1306.97     1315.95     30.76 o 
  13   1  10       21.93       28.56      5.02 o 
  15   1  10      250.53      249.19     10.83 o 
  17   1  10      417.38      417.88     13.97 o 
  19   1  10       36.11       30.44      4.86 o 
  21   1  10       36.96       33.90      3.77 o 
 -22   2  10      339.96      370.81     10.04 o 
 -20   2  10        1.50        3.30      2.98 o 
 -18   2  10      879.07      887.40     23.70 o 
 -16   2  10      307.17      293.76     11.61 o 
 -14   2  10       15.13       16.95      3.77 o 
 -12   2  10      133.35      149.70      8.63 o 
 -10   2  10     3398.08     3593.68     57.12 o 
  -8   2  10     5519.14     6036.65     82.07 o 
  -6   2  10      228.65      266.92     10.04 o 
  -4   2  10     5050.54     5134.03     70.30 o 
  -2   2  10      730.84      714.47     19.30 o 
   0   2  10     8316.94     8217.87    101.37 o 
   2   2  10      845.64      800.62     20.56 o 
   4   2  10      502.87      505.29     13.81 o 
   6   2  10      706.56      612.78     18.67 o 
   8   2  10      856.65      786.65     22.13 o 
  10   2  10     1395.25     1425.80     31.86 o 
  12   2  10     3024.17     2791.96     49.59 o 
  14   2  10      630.03      632.71     17.58 o 
  16   2  10      778.25      806.27     23.54 o 
  18   2  10        1.28        2.82      4.39 o 
  20   2  10      444.87      550.33     16.32 o 
 -21   3  10       39.89       56.02      4.24 o 
 -19   3  10      457.91      457.27     12.87 o 
 -17   3  10      291.69      300.66     10.98 o 
 -15   3  10     1320.43     1292.88     30.91 o 
 -13   3  10      163.07      160.53      8.47 o 
 -11   3  10      209.29      198.19      9.26 o 
  -9   3  10     2810.44     2805.61     48.96 o 
  -7   3  10       42.66       48.65      5.49 o 
  -5   3  10      802.25      875.78     22.91 o 
  -3   3  10      635.64      686.22     19.93 o 
  -1   3  10      427.66      452.41     13.02 o 
   1   3  10      263.58      291.09     10.51 o 
   3   3  10       18.67       31.38      4.39 o 
   5   3  10     2532.35     2576.67     44.88 o 
   7   3  10     3658.80     3770.53     59.16 o 
   9   3  10      310.87      336.76     12.55 o 
  11   3  10      998.37     1006.03     27.15 o 
  13   3  10       90.42      106.86      7.85 o 
  15   3  10      286.32      290.31     11.30 o 
  17   3  10      122.83      117.85      7.22 o 
  19   3  10        4.40        6.75      3.14 o 
 -20   4  10      171.16      150.80      6.28 o 
 -18   4  10       14.12       17.10      3.61 o 
 -16   4  10     1064.05     1108.19     26.68 o 
 -14   4  10      156.62      165.87      8.63 o 
 -12   4  10       91.51       97.76      7.53 o 
 -10   4  10     2027.46     2052.39     40.96 o 
  -8   4  10       21.50       35.62      5.02 o 
  -6   4  10     1060.44     1041.02     26.68 o 
  -4   4  10       73.84       73.13      6.28 o 
  -2   4  10      119.50      121.14      7.53 o 
   0   4  10      770.63      650.76     20.56 o 
   2   4  10       89.40      107.81      7.53 o 
   4   4  10      997.00      891.32     24.32 o 
   6   4  10        1.07        4.55      5.34 o 
   8   4  10      407.74      361.39     13.18 o 
  10   4  10      176.35      222.36     10.36 o 
  12   4  10      116.28      120.52      7.85 o 
  14   4  10      265.99      287.17     11.61 o 
  16   4  10       33.29       33.42      4.55 o 
  18   4  10        9.40       11.93      3.30 o 
 -17   5  10      166.66      164.77      7.22 o 
 -15   5  10       14.34       18.36      3.92 o 
 -13   5  10      179.24      194.58      8.94 o 
 -11   5  10      317.51      320.28     12.24 o 
  -9   5  10      278.01      315.73     12.08 o 
  -7   5  10     1714.02     1671.38     36.41 o 
  -5   5  10     6524.75     6647.07     92.11 o 
  -3   5  10       31.04       33.42      5.18 o 
  -1   5  10     1160.86     1169.07     29.19 o 
   1   5  10     1242.98     1101.59     28.25 o 
   3   5  10      544.08      520.98     15.85 o 
   5   5  10      644.77      644.64     17.89 o 
   7   5  10        9.08       63.87      6.59 o 
   9   5  10      536.46      594.11     16.79 o 
  11   5  10       29.47       35.46      4.86 o 
  13   5  10      120.10      123.34      7.53 o 
  15   5  10      103.89      114.87      6.43 o 
  17   5  10      302.82      357.94      9.89 o 
 -14   6  10       61.56       52.41      4.55 o 
 -12   6  10       20.49       20.09      3.45 o 
 -10   6  10       11.33        6.75      3.30 o 
  -8   6  10       25.50       19.46      4.24 o 
  -6   6  10       11.87        3.30      5.96 o 
  -4   6  10      978.12      944.52     25.89 o 
  -2   6  10        9.44        5.65      4.55 o 
   0   6  10        0.33        2.35      4.39 o 
   2   6  10        7.79        3.92      4.86 o 
   4   6  10      313.61      233.66     10.83 o 
   6   6  10      106.64      103.41      7.06 o 
   8   6  10       13.56       12.40      4.08 o 
  10   6  10      276.95      290.46     11.14 o 
  12   6  10      321.69      359.35     11.14 o 
  14   6  10        3.55        2.82      2.51 o 
 -11   7  10       27.89       28.87      3.45 o 
  -9   7  10      116.62      130.25      6.59 o 
  -7   7  10        0.04       -4.24      4.24 o 
  -5   7  10      120.18      136.84      7.06 o 
  -3   7  10      159.01      157.24      8.00 o 
  -1   7  10      428.18      414.27     12.87 o 
   1   7  10      119.46      130.09      7.22 o 
   3   7  10      261.47      271.79     10.51 o 
   5   7  10      876.76      802.19     21.34 o 
   7   7  10     1942.49     1943.33     35.15 o 
   9   7  10       32.18       47.08      4.24 o 
  11   7  10       16.10       26.68      3.30 o 
  -2   8  10       40.64       37.82      3.61 o 
   0   8  10      127.55      120.20      5.96 o 
   2   8  10       24.45       17.89      3.30 o 
 -21   1  11      143.11      128.52      6.59 o 
 -19   1  11        1.34        5.81      2.67 o 
 -17   1  11      184.87      200.86      9.10 o 
 -15   1  11        2.22        4.24      3.61 o 
 -13   1  11       85.24       94.15      7.06 o 
 -11   1  11      269.76      319.81     11.77 o 
  -9   1  11     1381.12     1450.90     31.54 o 
  -7   1  11     2275.11     2322.14     41.11 o 
  -5   1  11     3466.33     3444.13     53.04 o 
  -3   1  11       10.82       10.98      3.45 o 
  -1   1  11      691.20      737.06     19.77 o 
   1   1  11      837.78      910.62     22.28 o 
   3   1  11      527.16      477.99     13.18 o 
   5   1  11     2635.85     2607.89     44.10 o 
   7   1  11     6982.05     6684.89     88.82 o 
   9   1  11      721.75      666.92     20.87 o 
  11   1  11     2144.58     2216.21     42.53 o 
  13   1  11      700.47      690.46     21.66 o 
  15   1  11      452.74      447.86     14.44 o 
  17   1  11      127.64      124.44      7.06 o 
  19   1  11       46.00       59.00      4.55 o 
  21   1  11        1.94        2.51      2.04 o 
 -20   2  11      300.72      274.93      9.26 o 
 -18   2  11      162.25      137.31      7.53 o 
 -16   2  11        6.59        3.14      4.55 o 
 -14   2  11      151.30      126.32      7.69 o 
 -12   2  11        8.11        6.43      3.92 o 
 -10   2  11        0.70       12.08      4.55 o 
  -8   2  11       13.30       12.55      4.39 o 
  -6   2  11      531.80      556.60     15.06 o 
  -4   2  11     1223.94     1299.16     28.40 o 
  -2   2  11      871.00      914.70     23.07 o 
   0   2  11      211.38      258.61      9.89 o 
   2   2  11        2.15        2.35      4.55 o 
   4   2  11     2934.28     3118.20     50.22 o 
   6   2  11       81.75       86.62      6.59 o 
   8   2  11       84.45       81.76      6.75 o 
  10   2  11      700.11      700.66     21.97 o 
  12   2  11      184.50      172.46      9.26 o 
  14   2  11      498.04      471.24     14.59 o 
  16   2  11        0.92        2.98      3.61 o 
  18   2  11      197.86      190.19      8.47 o 
  20   2  11       42.81       52.73      4.39 o 
 -19   3  11        0.06       -0.31      2.82 o 
 -17   3  11      539.23      543.58     14.75 o 
 -15   3  11       43.31       48.02      4.86 o 
 -13   3  11     1422.31     1481.35     33.27 o 
 -11   3  11      659.89      589.09     16.79 o 
  -9   3  11       23.00       18.67      4.55 o 
  -7   3  11     1602.97     1533.29     33.27 o 
  -5   3  11      176.82      239.62     10.04 o 
  -3   3  11     1319.08     1311.09     29.66 o 
  -1   3  11       74.96       83.17      6.59 o 
   1   3  11     1552.36     1485.58     31.54 o 
   3   3  11     2107.32     1785.46     35.78 o 
   5   3  11      147.83      131.97      7.85 o 
   7   3  11      185.11      175.91      9.10 o 
   9   3  11       25.78       29.50      4.24 o 
  11   3  11      695.19      684.65     18.20 o 
  13   3  11       19.34       19.30      4.71 o 
  15   3  11      713.69      727.96     21.34 o 
  17   3  11      222.21      200.08      8.47 o 
  19   3  11      105.29      142.17      6.28 o 
 -18   4  11        0.41        3.77      2.20 o 
 -16   4  11      312.04      332.68     10.83 o 
 -14   4  11       17.46       18.05      3.61 o 
 -12   4  11     1916.68     1866.43     37.98 o 
 -10   4  11      207.66      221.73     10.20 o 
  -8   4  11     1896.37     1875.38     38.76 o 
  -6   4  11     1868.60     1828.93     37.50 o 
  -4   4  11      836.50      887.71     24.64 o 
  -2   4  11      529.23      534.79     15.54 o 
   0   4  11        0.24        2.82      4.55 o 
   2   4  11     1983.17     1810.73     37.03 o 
   4   4  11      283.35      213.89     10.20 o 
   6   4  11     3012.78     2688.71     48.02 o 
   8   4  11       10.48       20.24      3.77 o 
  10   4  11      122.27      120.83      8.16 o 
  12   4  11     1344.56     1456.08     32.33 o 
  14   4  11       88.31       99.33      6.90 o 
  16   4  11      217.94      255.94      9.26 o 
  18   4  11        3.87        5.81      2.51 o 
 -17   5  11      128.02      122.40      5.49 o 
 -15   5  11       58.53       65.12      4.71 o 
 -13   5  11        9.65        9.26      3.45 o 
 -11   5  11       21.58       19.62      4.24 o 
  -9   5  11      211.12      198.66      9.73 o 
  -7   5  11      107.61      105.14      7.22 o 
  -5   5  11     3919.75     3838.63     61.20 o 
  -3   5  11      215.96      202.43     10.04 o 
  -1   5  11      246.30      202.12      9.73 o 
   1   5  11       11.28       14.12      3.92 o 
   3   5  11     1144.22      962.09     26.21 o 
   5   5  11     2321.86     2177.30     42.06 o 
   7   5  11      118.33      114.40      7.38 o 
   9   5  11       22.82       30.76      4.39 o 
  11   5  11      141.71      153.31      8.16 o 
  13   5  11       18.88       22.13      4.24 o 
  15   5  11       45.99       62.61      4.39 o 
 -14   6  11       42.20       37.50      3.61 o 
 -12   6  11        0.74        3.14      2.67 o 
 -10   6  11      167.21      168.53      7.85 o 
  -8   6  11      420.57      457.74     13.50 o 
  -6   6  11      356.18      341.46     11.93 o 
  -4   6  11      360.44      332.52     11.77 o 
  -2   6  11      214.51      219.53      9.89 o 
   0   6  11     1454.12     1180.68     28.72 o 
   2   6  11      435.67      388.85     13.18 o 
   4   6  11      664.15      672.57     20.87 o 
   6   6  11     1059.45      961.31     24.48 o 
   8   6  11      470.07      458.84     13.34 o 
  10   6  11      213.55      206.35      8.94 o 
  12   6  11        3.74       11.46      3.14 o 
  -9   7  11        2.00        5.18      2.35 o 
  -7   7  11       30.90       32.01      4.08 o 
  -5   7  11     1124.30      998.81     23.38 o 
  -3   7  11       85.01       76.89      5.49 o 
  -1   7  11        0.49        0.00      2.98 o 
   1   7  11       12.67        8.00      3.45 o 
   3   7  11      105.91      120.36      6.75 o 
   5   7  11       10.12       23.22      3.77 o 
   7   7  11      100.04       93.21      5.65 o 
   9   7  11      496.92      503.72     13.65 o 
 -20   0  12       51.38       54.45      4.39 o 
 -18   0  12      368.62      320.59     11.30 o 
 -16   0  12      308.48      281.68     10.98 o 
 -14   0  12      497.64      491.32     15.06 o 
 -12   0  12     2012.02     2033.40     40.17 o 
 -10   0  12     7639.81     7167.27     96.19 o 
  -8   0  12     3876.58     3836.91     59.63 o 
  -6   0  12      668.16      691.56     20.71 o 
  -4   0  12    11167.58    11562.35    138.09 o 
  -2   0  12     6319.33     6172.70     82.54 o 
   0   0  12     3593.59     3523.38     54.30 o 
   2   0  12     5358.31     5039.72     70.77 o 
   4   0  12     1486.45     1307.95     28.87 o 
   6   0  12      371.96      392.46     12.87 o 
   8   0  12     1465.54     1498.29     32.64 o 
  10   0  12      263.25      272.73     11.46 o 
  12   0  12     3379.16     3145.67     53.51 o 
  14   0  12      206.81      198.35      9.42 o 
  16   0  12       42.94       59.63      5.81 o 
  18   0  12       95.39      109.85      6.28 o 
  20   0  12      291.40      325.46      9.73 o 
 -21   1  12      202.88      203.53      7.22 o 
 -19   1  12      934.17      900.73     21.97 o 
 -17   1  12      124.39      129.77      7.85 o 
 -15   1  12       28.40       26.52      4.55 o 
 -13   1  12       59.46       58.22      5.96 o 
 -11   1  12      104.38      113.30      7.06 o 
  -9   1  12     4701.35     4811.24     70.62 o 
  -7   1  12     1161.29     1187.59     28.09 o 
  -5   1  12       57.41       53.35      5.18 o 
  -3   1  12      102.32      114.24      6.90 o 
  -1   1  12     1126.82     1257.58     27.93 o 
   1   1  12     1490.67     1481.19     31.07 o 
   3   1  12       27.36       25.58      3.92 o 
   5   1  12     2367.76     2388.52     42.53 o 
   7   1  12     2689.36     2771.56     47.86 o 
   9   1  12        7.86        4.39      5.34 o 
  11   1  12       12.76       36.09      4.86 o 
  13   1  12      313.87      312.75     11.77 o 
  15   1  12       23.27       26.68      4.08 o 
  17   1  12      500.93      523.02     14.28 o 
  19   1  12      427.15      436.71     11.77 o 
 -20   2  12      218.97      211.85      7.69 o 
 -18   2  12      247.23      229.42      8.63 o 
 -16   2  12      745.59      794.65     21.97 o 
 -14   2  12      986.98      975.12     26.05 o 
 -12   2  12     1300.83     1310.93     30.60 o 
 -10   2  12     2557.47     2509.19     45.66 o 
  -8   2  12      514.74      477.20     14.44 o 
  -6   2  12      280.11      285.28     10.83 o 
  -4   2  12      227.66      268.34     10.51 o 
  -2   2  12        5.81        5.34      2.98 o 
   0   2  12     1904.68     1852.00     36.09 o 
   2   2  12     2061.58     2183.10     40.02 o 
   4   2  12     2069.96     1920.89     37.35 o 
   6   2  12       45.32       55.39      5.65 o 
   8   2  12     3480.00     3420.28     55.86 o 
  10   2  12      576.77      595.52     16.63 o 
  12   2  12      784.72      761.54     22.75 o 
  14   2  12      575.79      617.65     16.48 o 
  16   2  12       40.09       36.09      4.55 o 
  18   2  12       24.82       19.14      3.30 o 
  20   2  12      230.67      278.54      7.85 o 
 -19   3  12       45.08       52.57      4.24 o 
 -17   3  12        0.21        2.67      2.67 o 
 -15   3  12      150.67      149.70      8.00 o 
 -13   3  12       92.34       81.44      6.28 o 
 -11   3  12       27.99       18.52      5.02 o 
  -9   3  12      519.19      550.48     16.01 o 
  -7   3  12     2657.80     2729.35     48.02 o 
  -5   3  12     2144.69     2198.95     41.58 o 
  -3   3  12      219.53      193.49      9.42 o 
  -1   3  12      274.99      312.43     11.61 o 
   1   3  12     1193.54     1152.28     27.78 o 
   3   3  12      251.97      249.82     10.20 o 
   5   3  12      242.60      229.58      9.89 o 
   7   3  12      668.99      586.89     16.32 o 
   9   3  12      557.95      575.12     16.16 o 
  11   3  12       39.39       40.80      5.02 o 
  13   3  12      395.19      405.33     13.50 o 
  15   3  12      451.25      492.11     13.65 o 
  17   3  12      118.92      112.67      6.59 o 
 -18   4  12        6.74        7.69      2.20 o 
 -16   4  12       63.82       52.57      4.39 o 
 -14   4  12       44.68       34.84      4.55 o 
 -12   4  12       73.53       91.80      6.43 o 
 -10   4  12       48.85       47.70      5.34 o 
  -8   4  12     1234.46     1176.60     28.87 o 
  -6   4  12       70.67       62.93      5.96 o 
  -4   4  12     2819.48     2697.97     48.02 o 
  -2   4  12     1569.62     1515.87     33.74 o 
   0   4  12     1970.38     1877.26     38.13 o 
   2   4  12       65.93       72.50      6.12 o 
   4   4  12       82.63       53.35      6.28 o 
   6   4  12      889.01      800.77     23.22 o 
   8   4  12        8.78       16.79      4.39 o 
  10   4  12      187.48      187.37      8.94 o 
  12   4  12      782.55      854.76     23.07 o 
  14   4  12      394.55      418.04     12.24 o 
  16   4  12       99.84      133.85      6.28 o 
 -15   5  12       48.82       42.21      4.08 o 
 -13   5  12     1183.92     1145.53     25.11 o 
 -11   5  12       17.42       35.31      3.45 o 
  -9   5  12      684.50      692.97     20.24 o 
  -7   5  12       70.99       74.70      5.96 o 
  -5   5  12      280.36      275.56     10.98 o 
  -3   5  12      124.92      115.18      7.53 o 
  -1   5  12       86.70       83.80      6.90 o 
   1   5  12       86.36       70.93      6.90 o 
   3   5  12     1970.87     1885.42     37.82 o 
   5   5  12      317.22      308.04     11.93 o 
   7   5  12      688.17      785.71     22.44 o 
   9   5  12        0.32       -2.35      4.08 o 
  11   5  12      387.99      429.18     12.55 o 
  13   5  12      144.52      159.28      7.38 o 
  15   5  12       51.40       43.78      3.61 o 
 -12   6  12       29.99       32.64      3.92 o 
 -10   6  12      365.80      339.42     10.67 o 
  -8   6  12        0.28       -0.47      2.67 o 
  -6   6  12       40.47       37.35      4.39 o 
  -4   6  12      107.21      105.14      6.75 o 
  -2   6  12       17.14       10.51      4.39 o 
   0   6  12        2.86        2.82      3.30 o 
   2   6  12        0.69        7.06      2.82 o 
   4   6  12      480.52      467.16     13.34 o 
   6   6  12      105.04      110.47      6.43 o 
   8   6  12        2.51       -2.35      3.45 o 
  10   6  12       28.11       29.19      3.30 o 
  12   6  12        0.42        7.38      2.04 o 
  -7   7  12       49.04       57.28      4.08 o 
  -5   7  12      955.08      923.65     20.87 o 
  -3   7  12      414.24      408.16     10.98 o 
  -1   7  12      182.48      179.05      7.53 o 
   1   7  12        0.20        4.24      2.35 o 
   3   7  12      284.18      287.64      9.10 o 
   5   7  12       14.60       27.15      3.45 o 
 -19   1  13        0.91       -3.30      3.30 o 
 -17   1  13      453.51      434.99     12.55 o 
 -15   1  13       84.80       69.36      5.81 o 
 -13   1  13      379.34      387.44     13.18 o 
 -11   1  13      633.33      617.65     16.79 o 
  -9   1  13       58.26       76.74      6.12 o 
  -7   1  13      596.64      606.19     16.48 o 
  -5   1  13     2769.26     2609.46     45.82 o 
  -3   1  13      638.91      631.93     19.46 o 
  -1   1  13     2249.80     2247.60     41.43 o 
   1   1  13       82.31       73.44      6.12 o 
   3   1  13     3390.77     3247.19     53.04 o 
   5   1  13        2.77       -2.20      5.81 o 
   7   1  13     3346.05     3360.02     54.92 o 
   9   1  13     1826.08     1861.10     37.82 o 
  11   1  13      146.78      139.35      8.16 o 
  13   1  13        4.83        7.69      3.45 o 
  15   1  13      948.39     1012.62     24.48 o 
  17   1  13      131.34      129.62      6.59 o 
  19   1  13       20.91       16.95      2.98 o 
 -18   2  13       23.50       24.95      3.45 o 
 -16   2  13      165.17      146.57      7.38 o 
 -14   2  13       22.46       14.75      3.61 o 
 -12   2  13        6.46       15.06      3.45 o 
 -10   2  13       57.52       58.69      5.96 o 
  -8   2  13      716.08      679.63     21.18 o 
  -6   2  13     1605.68     1554.47     33.58 o 
  -4   2  13      157.96      160.85      8.47 o 
  -2   2  13      866.22      903.56     24.17 o 
   0   2  13       58.51       62.30      5.96 o 
   2   2  13      253.90      243.70     10.20 o 
   4   2  13      579.13      530.08     15.06 o 
   6   2  13     3081.65     3079.60     51.78 o 
   8   2  13      180.48      178.11      9.10 o 
  10   2  13      150.69      143.27      8.47 o 
  12   2  13     1130.82     1179.27     28.40 o 
  14   2  13        4.60        8.79      3.92 o 
  16   2  13      228.46      227.69      8.79 o 
  18   2  13      137.05      162.26      6.28 o 
 -17   3  13      104.01      100.90      5.49 o 
 -15   3  13      168.19      166.49      7.85 o 
 -13   3  13      408.40      456.02     13.65 o 
 -11   3  13      407.09      393.25     13.02 o 
  -9   3  13      692.83      651.23     20.40 o 
  -7   3  13      311.16      325.93     12.24 o 
  -5   3  13     2283.30     2295.15     43.00 o 
  -3   3  13      189.38      219.06     10.04 o 
  -1   3  13        2.67        3.61      2.98 o 
   1   3  13      172.66      153.00      8.63 o 
   3   3  13      648.26      586.10     16.32 o 
   5   3  13       27.08       27.78      4.55 o 
   7   3  13     1209.26     1094.22     27.46 o 
   9   3  13      104.23      120.52      7.69 o 
  11   3  13      531.61      542.17     15.22 o 
  13   3  13       75.36       69.67      5.49 o 
  15   3  13      642.06      706.31     19.14 o 
  17   3  13       11.91       13.65      2.82 o 
 -16   4  13       52.91       65.91      4.55 o 
 -14   4  13      407.65      413.96     12.08 o 
 -12   4  13       16.80       17.26      3.30 o 
 -10   4  13      260.47      264.41     10.36 o 
  -8   4  13       80.24       78.62      6.12 o 
  -6   4  13      342.55      322.79     11.61 o 
  -4   4  13     1743.98     1612.85     34.68 o 
  -2   4  13      288.62      307.88     11.77 o 
   0   4  13      731.11      746.32     22.44 o 
   2   4  13       91.75      112.51      7.38 o 
   4   4  13      603.97      630.98     19.93 o 
   6   4  13      197.39      208.71      9.57 o 
   8   4  13        5.13       11.30      4.39 o 
  10   4  13      409.89      377.08     12.40 o 
  12   4  13        4.56        2.51      3.61 o 
  14   4  13        1.04        5.49      2.98 o 
  16   4  13       84.87       85.52      4.86 o 
 -13   5  13       14.21       15.69      3.14 o 
 -11   5  13      526.44      470.30     12.71 o 
  -9   5  13       11.60        3.14      3.77 o 
  -7   5  13       92.55       80.19      6.28 o 
  -5   5  13      171.64      189.09      8.79 o 
  -3   5  13      404.75      346.01     12.08 o 
  -1   5  13      913.55      911.25     24.32 o 
   1   5  13     1052.43     1016.86     25.58 o 
   3   5  13      770.94      726.24     21.34 o 
   5   5  13       23.47       24.64      4.39 o 
   7   5  13       17.21       13.97      3.92 o 
   9   5  13       64.79       52.26      5.02 o 
  11   5  13       47.10       62.30      4.86 o 
  13   5  13       32.79       49.90      3.92 o 
 -10   6  13      121.78       98.70      5.49 o 
  -8   6  13      188.28      185.64      7.69 o 
  -6   6  13      474.41      489.60     15.38 o 
  -4   6  13        9.42       11.93      2.82 o 
  -2   6  13      619.43      620.16     18.20 o 
   0   6  13        0.57       -3.77      4.08 o 
   2   6  13      211.97      184.54      8.00 o 
   4   6  13       16.17       30.91      3.92 o 
   6   6  13      122.74      128.99      6.43 o 
   8   6  13      833.99      838.75     19.62 o 
  10   6  13       49.72       34.84      3.61 o 
  -3   7  13      496.07      450.05     13.02 o 
  -1   7  13       97.63       92.90      4.86 o 
   1   7  13       77.59       65.91      4.55 o 
 -18   0  14      317.47      278.69      8.94 o 
 -16   0  14     3077.39     2852.53     45.98 o 
 -14   0  14       13.21       24.48      4.71 o 
 -12   0  14      266.82      244.64     10.20 o 
 -10   0  14      625.11      631.93     19.93 o 
  -8   0  14      379.79      345.07     12.40 o 
  -6   0  14      547.99      525.22     15.54 o 
  -4   0  14     1033.67     1035.22     26.52 o 
  -2   0  14      574.32      561.94     15.69 o 
   0   0  14     2328.56     2295.62     42.53 o 
   2   0  14      291.33      281.68     11.14 o 
   4   0  14     2754.60     2629.23     46.45 o 
   6   0  14      116.91       87.41      7.06 o 
   8   0  14     5994.87     5982.19     83.48 o 
  10   0  14      501.62      528.67     15.38 o 
  12   0  14      783.96      823.53     22.91 o 
  14   0  14      467.06      476.10     13.65 o 
  16   0  14      238.07      273.36      9.26 o 
  18   0  14        2.83       10.51      2.51 o 
 -19   1  14      193.86      218.28      7.22 o 
 -17   1  14      798.70      718.39     18.52 o 
 -15   1  14      487.38      408.94     12.55 o 
 -13   1  14       37.10       39.39      5.18 o 
 -11   1  14       19.70       24.48      4.24 o 
  -9   1  14      710.78      693.60     21.18 o 
  -7   1  14      850.91      831.37     23.38 o 
  -5   1  14     2606.64     2650.10     47.08 o 
  -3   1  14       29.06       88.50      6.90 o 
  -1   1  14      391.46      394.66     13.18 o 
   1   1  14      160.66      171.83      8.47 o 
   3   1  14        5.11       13.34      3.77 o 
   5   1  14       41.94       49.74      5.18 o 
   7   1  14     2888.08     2846.10     49.43 o 
   9   1  14     2051.88     2159.09     41.11 o 
  11   1  14      272.97      305.68     11.30 o 
  13   1  14      278.72      319.96     11.30 o 
  15   1  14       53.70       75.48      5.34 o 
  17   1  14        0.14       -2.98      2.98 o 
 -18   2  14      226.55      215.61      7.22 o 
 -16   2  14       10.00       21.50      3.14 o 
 -14   2  14      113.05       95.57      6.43 o 
 -12   2  14     1015.45      939.49     24.48 o 
 -10   2  14       30.15       39.23      4.71 o 
  -8   2  14     3796.18     3727.85     58.85 o 
  -6   2  14      602.84      605.72     16.95 o 
  -4   2  14     8868.57     8530.14    109.85 o 
  -2   2  14     2630.73     2476.55     44.88 o 
   0   2  14       83.85       72.97      6.43 o 
   2   2  14     1460.88     1429.88     32.17 o 
   4   2  14      439.14      433.89     13.50 o 
   6   2  14      556.77      505.45     15.22 o 
   8   2  14      183.48      199.45      9.42 o 
  10   2  14       21.73       19.14      3.92 o 
  12   2  14      372.57      405.80     12.87 o 
  14   2  14       73.02       85.84      5.96 o 
  16   2  14       65.93      103.57      5.49 o 
 -17   3  14      556.02      543.74     14.28 o 
 -15   3  14      135.34      112.36      6.12 o 
 -13   3  14      997.26      927.57     23.22 o 
 -11   3  14        4.51        5.81      3.14 o 
  -9   3  14     1029.16      999.28     25.42 o 
  -7   3  14        6.22       10.20      3.14 o 
  -5   3  14       31.71       34.99      4.86 o 
  -3   3  14       10.51       21.34      4.24 o 
  -1   3  14       93.69       88.35      6.43 o 
   1   3  14       84.89       88.50      6.75 o 
   3   3  14      270.67      278.69     10.83 o 
   5   3  14        5.43        3.77      5.65 o 
   7   3  14      378.52      453.98     13.97 o 
   9   3  14       16.43       25.42      4.55 o 
  11   3  14      342.19      373.00     11.93 o 
  13   3  14       29.39       28.56      4.08 o 
  15   3  14      220.85      219.85      7.85 o 
 -14   4  14      136.89      144.53      6.12 o 
 -12   4  14      324.67      307.72     10.20 o 
 -10   4  14     1179.34     1115.25     25.74 o 
  -8   4  14      113.67       95.88      7.06 o 
  -6   4  14       29.76       33.58      4.24 o 
  -4   4  14      302.88      330.79     11.61 o 
  -2   4  14      136.21      132.44      7.85 o 
   0   4  14      228.78      189.88      9.10 o 
   2   4  14      243.97      254.37     10.51 o 
   4   4  14     1892.93     1773.38     35.62 o 
   6   4  14      400.34      382.89     12.55 o 
   8   4  14      198.00      204.00      8.94 o 
  10   4  14      341.20      378.50     11.61 o 
  12   4  14        4.81        1.10      3.61 o 
  14   4  14       54.83       47.39      4.24 o 
 -13   5  14        1.53        3.61      1.57 o 
 -11   5  14      211.50      217.34      7.85 o 
  -9   5  14      795.12      778.49     19.93 o 
  -7   5  14      203.53      225.50      8.79 o 
  -5   5  14      251.22      269.75      9.73 o 
  -3   5  14      135.69      149.70      7.69 o 
  -1   5  14      321.78      303.17     10.83 o 
   1   5  14        3.24        2.67      3.30 o 
   3   5  14      169.51      167.44      8.16 o 
   5   5  14      198.74      213.10      8.94 o 
   7   5  14        2.00        2.82      3.14 o 
   9   5  14      450.95      479.08     14.59 o 
  11   5  14      118.32      120.83      5.81 o 
  -8   6  14      103.10       94.15      5.02 o 
  -6   6  14        6.28        9.10      2.51 o 
  -4   6  14       15.29       13.81      3.14 o 
  -2   6  14      543.33      546.72     15.69 o 
   0   6  14        3.27        9.57      2.67 o 
   2   6  14       96.72       97.76      5.65 o 
   4   6  14        7.64        3.14      2.82 o 
   6   6  14       19.13       23.54      3.30 o 
 -17   1  15      264.06      237.58      7.85 o 
 -15   1  15       51.19       68.89      4.86 o 
 -13   1  15      477.79      517.53     13.97 o 
 -11   1  15      234.53      190.35      8.79 o 
  -9   1  15      249.04      250.76     10.20 o 
  -7   1  15      324.83      315.73     11.77 o 
  -5   1  15     1794.82     1720.81     35.62 o 
  -3   1  15       57.02      144.68      8.00 o 
  -1   1  15     2985.89     2968.81     50.53 o 
   1   1  15      104.58      102.94      7.22 o 
   3   1  15     3563.48     3314.36     54.45 o 
   5   1  15        7.28       16.79      4.08 o 
   7   1  15      219.85      222.20      9.73 o 
   9   1  15      342.06      367.51     12.71 o 
  11   1  15      199.78      238.21      9.73 o 
  13   1  15        9.54        8.16      3.45 o 
  15   1  15      341.75      343.82     10.04 o 
 -16   2  15        0.44        0.78      2.51 o 
 -14   2  15      228.99      245.27      8.94 o 
 -12   2  15      422.50      438.75     12.71 o 
 -10   2  15       23.57       22.44      3.77 o 
  -8   2  15        1.79        0.94      4.08 o 
  -6   2  15      406.26      389.17     12.71 o 
  -4   2  15      917.18      834.67     23.22 o 
  -2   2  15      308.99      287.64     11.14 o 
   0   2  15      601.93      603.84     16.48 o 
   2   2  15       24.75       19.62      4.39 o 
   4   2  15       15.32       37.19      4.71 o 
   6   2  15      359.71      381.16     12.87 o 
   8   2  15        3.53       11.14      3.92 o 
  10   2  15       34.41       32.48      4.86 o 
  12   2  15      402.17      438.13     12.40 o 
  14   2  15        9.43       -1.73      3.77 o 
  16   2  15       83.39       91.96      4.71 o 
 -15   3  15       50.18       40.64      3.45 o 
 -13   3  15      166.48      182.81      7.53 o 
 -11   3  15      172.66      174.18      8.00 o 
  -9   3  15     1281.03     1235.14     27.62 o 
  -7   3  15       16.66       19.77      3.92 o 
  -5   3  15       48.69       61.04      5.81 o 
  -3   3  15      668.22      671.00     20.56 o 
  -1   3  15     1117.54     1096.26     26.99 o 
   1   3  15        9.03        8.32      3.45 o 
   3   3  15      451.46      395.44     12.87 o 
   5   3  15       24.73       26.36      4.24 o 
   7   3  15      774.83      736.59     20.71 o 
   9   3  15      232.21      219.53      9.26 o 
  11   3  15      185.86      183.60      7.53 o 
  13   3  15      134.91      126.48      6.28 o 
 -12   4  15      466.22      468.88     13.97 o 
 -10   4  15      436.39      409.25     11.77 o 
  -8   4  15     1245.10     1228.86     26.83 o 
  -6   4  15      506.99      472.81     13.34 o 
  -4   4  15       16.22       29.34      4.24 o 
  -2   4  15      116.47      133.54      7.38 o 
   0   4  15      138.46      152.69      7.69 o 
   2   4  15      357.20      359.51     11.77 o 
   4   4  15      213.39      159.75      8.16 o 
   6   4  15      169.16      182.66      8.16 o 
   8   4  15      525.94      593.79     17.10 o 
  10   4  15        0.98        5.02      2.82 o 
  12   4  15      571.86      644.95     15.69 o 
  -9   5  15      806.07      744.91     17.73 o 
  -7   5  15        0.99        5.81      2.35 o 
  -5   5  15      343.76      287.64      9.73 o 
  -3   5  15      202.43      186.74      8.00 o 
  -1   5  15      279.11      271.32      9.57 o 
   1   5  15      424.82      369.40     11.30 o 
   3   5  15      193.52      204.63      8.00 o 
   5   5  15       27.63       43.47      4.39 o 
   7   5  15      229.68      220.16      7.85 o 
   9   5  15       16.91       36.88      3.61 o 
  -4   6  15      469.93      483.63     13.34 o 
  -2   6  15      197.83      196.94      7.22 o 
   0   6  15      212.93      229.58      7.69 o 
   2   6  15      250.01      242.29      7.69 o 
 -16   0  16      204.33      185.64      6.59 o 
 -14   0  16      495.58      415.22     11.30 o 
 -12   0  16      128.73      154.25      7.38 o 
 -10   0  16       93.91      101.37      6.28 o 
  -8   0  16      997.47      946.08     24.32 o 
  -6   0  16      776.96      785.71     22.60 o 
  -4   0  16     2770.48     2611.03     46.29 o 
  -2   0  16     7564.90     7304.11     96.66 o 
   0   0  16       29.35       11.93      4.86 o 
   2   0  16     1735.08     1783.42     36.09 o 
   4   0  16      445.55      401.56     13.50 o 
   6   0  16     2434.50     2344.89     42.68 o 
   8   0  16      152.13      161.79      8.00 o 
  10   0  16     1443.80     1429.88     29.97 o 
  12   0  16      458.19      528.67     16.16 o 
  14   0  16        8.56        5.65      2.51 o 
 -15   1  16      227.96      193.49      7.06 o 
 -13   1  16      636.51      583.59     16.95 o 
 -11   1  16      237.49      255.63      9.42 o 
  -9   1  16       47.93       43.31      4.71 o 
  -7   1  16      887.59      850.99     23.07 o 
  -5   1  16       96.02      100.27      6.59 o 
  -3   1  16      244.96      247.31     10.51 o 
  -1   1  16        0.20        3.77      3.61 o 
   1   1  16      238.34      250.45     10.20 o 
   3   1  16      360.71      366.26     12.24 o 
   5   1  16        8.90        6.75      3.14 o 
   7   1  16       33.86       48.49      5.34 o 
   9   1  16      404.59      429.18     12.87 o 
  11   1  16      115.65      126.79      6.59 o 
  13   1  16        0.71        1.26      3.14 o 
  15   1  16       22.73       16.01      2.98 o 
 -14   2  16      615.65      543.27     14.91 o 
 -12   2  16      199.81      202.43      8.00 o 
 -10   2  16      455.66      455.23     12.87 o 
  -8   2  16       81.72       77.83      5.65 o 
  -6   2  16        7.54        2.35      3.77 o 
  -4   2  16     1728.94     1656.94     33.90 o 
  -2   2  16      130.97      118.01      7.69 o 
   0   2  16      860.66      844.09     22.91 o 
   2   2  16       39.26       19.93      4.24 o 
   4   2  16     1166.10     1113.68     26.52 o 
   6   2  16      321.56      313.22     10.98 o 
   8   2  16      651.21      687.16     19.77 o 
  10   2  16      474.04      492.58     15.38 o 
  12   2  16       21.38       18.83      3.61 o 
  14   2  16      167.33      174.65      6.12 o 
 -13   3  16      161.84      171.52      6.59 o 
 -11   3  16      262.05      244.96      8.63 o 
  -9   3  16        6.43        6.59      3.30 o 
  -7   3  16      622.34      594.42     17.89 o 
  -5   3  16      462.50      489.91     13.97 o 
  -3   3  16      101.15       99.17      6.28 o 
  -1   3  16      361.59      332.83     11.46 o 
   1   3  16        3.38        5.65      2.67 o 
   3   3  16       58.59       68.73      5.34 o 
   5   3  16        8.12       10.20      2.82 o 
   7   3  16       43.58       42.06      4.24 o 
   9   3  16      638.02      679.63     17.73 o 
  11   3  16      941.07      985.47     21.18 o 
 -10   4  16        3.85        1.41      2.82 o 
  -8   4  16      641.91      617.49     16.79 o 
  -6   4  16      815.34      755.58     19.62 o 
  -4   4  16      624.28      610.27     17.89 o 
  -2   4  16      578.28      507.49     13.65 o 
   0   4  16      193.55      212.16      8.47 o 
   2   4  16      135.03      114.08      6.59 o 
   4   4  16        3.12        2.51      2.82 o 
   6   4  16        4.88        6.90      2.51 o 
   8   4  16       15.72       17.73      2.98 o 
  10   4  16       35.80       40.33      3.30 o 
  -7   5  16       68.17       76.89      4.39 o 
  -5   5  16        9.76       10.20      2.82 o 
  -3   5  16       67.13       87.09      5.18 o 
  -1   5  16      879.48      864.96     19.77 o 
   1   5  16      148.93      157.71      6.59 o 
   3   5  16       79.14      104.35      5.34 o 
   5   5  16       56.06       73.13      4.55 o 
 -13   1  17      176.80      203.84      7.22 o 
 -11   1  17        5.26        5.49      2.98 o 
  -9   1  17      840.66      782.10     20.24 o 
  -7   1  17       39.71       48.33      4.55 o 
  -5   1  17      195.06      206.67      9.10 o 
  -3   1  17      134.86      124.44      7.53 o 
  -1   1  17     3085.62     2912.01     48.33 o 
   1   1  17      252.63      273.20     10.67 o 
   3   1  17     1569.51     1623.99     32.64 o 
   5   1  17      197.99      230.83      9.10 o 
   7   1  17       31.79       32.33      4.24 o 
   9   1  17      121.26      116.28      6.43 o 
  11   1  17        8.81       10.67      3.14 o 
  13   1  17      192.81      206.35      6.90 o 
 -12   2  17      222.54      198.82      7.38 o 
 -10   2  17      289.10      278.38      9.42 o 
  -8   2  17        0.85        2.35      2.98 o 
  -6   2  17       78.52       82.07      5.34 o 
  -4   2  17        7.43       12.24      3.14 o 
  -2   2  17       16.41       14.75      3.45 o 
   0   2  17       56.55       50.22      4.86 o 
   2   2  17        7.62        1.26      4.24 o 
   4   2  17       14.77       23.38      3.61 o 
   6   2  17      509.98      559.43     16.63 o 
   8   2  17      175.80      195.05      7.69 o 
  10   2  17      154.70      140.29      6.43 o 
  12   2  17      339.85      364.06     10.98 o 
 -11   3  17       11.87       16.48      2.67 o 
  -9   3  17      623.42      561.63     15.69 o 
  -7   3  17      345.41      330.79     10.36 o 
  -5   3  17      817.55      775.98     19.62 o 
  -3   3  17        8.59        9.73      3.45 o 
  -1   3  17      366.76      340.36     10.98 o 
   1   3  17      111.79      115.65      6.59 o 
   3   3  17       15.36        9.73      3.45 o 
   5   3  17        3.37       11.77      2.67 o 
   7   3  17      228.36      214.36      8.16 o 
   9   3  17      118.90      133.07      5.96 o 
  -8   4  17      176.83      176.85      6.59 o 
  -6   4  17      176.53      163.67      6.59 o 
  -4   4  17     1768.10     1844.94     31.54 o 
  -2   4  17       41.02       46.14      4.24 o 
   0   4  17      391.32      404.39     10.83 o 
   2   4  17       33.30       40.64      3.92 o 
   4   4  17      132.35      152.37      6.59 o 
   6   4  17      236.51      208.71      7.22 o 
 -12   0  18      124.53      145.94      5.65 o 
 -10   0  18      558.98      611.37     16.01 o 
  -8   0  18      156.69      198.35      7.69 o 
  -6   0  18      329.67      306.78      9.89 o 
  -4   0  18       96.61       87.56      5.65 o 
  -2   0  18       45.90       59.00      4.71 o 
   0   0  18     1792.06     1789.54     33.74 o 
   2   0  18     1306.31     1293.35     27.46 o 
   4   0  18     2101.71     2142.30     37.03 o 
   6   0  18      283.43      306.47      9.89 o 
   8   0  18      322.90      372.06     10.36 o 
  10   0  18      307.66      363.28     11.30 o 
 -11   1  18       70.40       74.85      4.39 o 
  -9   1  18      224.68      208.71      7.69 o 
  -7   1  18      204.23      174.34      7.38 o 
  -5   1  18       80.90       87.25      5.81 o 
  -3   1  18        0.62       -3.61      3.61 o 
  -1   1  18      433.74      423.85     12.08 o 
   1   1  18        1.48       -1.26      3.77 o 
   3   1  18       34.13       30.76      4.08 o 
   5   1  18        2.65        1.88      2.67 o 
   7   1  18       85.45       96.35      5.34 o 
   9   1  18       72.28       87.25      5.02 o 
 -10   2  18      213.34      193.80      6.75 o 
  -8   2  18     1585.70     1572.21     28.40 o 
  -6   2  18      156.22      169.79      7.06 o 
  -4   2  18      366.07      368.45     10.98 o 
  -2   2  18     1241.91     1224.31     25.74 o 
   0   2  18        3.75        7.22      2.82 o 
   2   2  18        9.86        9.73      2.82 o 
   4   2  18       11.07        9.42      3.14 o 
   6   2  18      129.30      118.16      5.81 o 
   8   2  18      112.45      114.87      5.34 o 
  -7   3  18       34.55       25.26      3.30 o 
  -5   3  18      127.52      109.85      5.81 o 
  -3   3  18      549.91      557.39     15.38 o 
  -1   3  18      159.07      194.74      7.22 o 
   1   3  18       88.16       96.98      5.34 o 
   3   3  18      197.93      217.81      7.69 o 
   5   3  18        1.62        2.51      2.98 o 
   7   3  18      449.05      506.70     13.02 o 
  -2   4  18       42.28       40.49      3.45 o 
   0   4  18      325.94      361.55     10.83 o 
  -7   1  19       83.61       86.15      4.71 o 
  -5   1  19      366.06      362.96      9.89 o 
  -3   1  19       20.18       19.77      2.82 o 
  -1   1  19     1445.71     1466.75     27.30 o 
   1   1  19        0.03       -1.88      2.98 o 
   3   1  19       23.86       24.79      3.30 o 
   5   1  19      148.44      159.43      6.28 o 
   7   1  19      354.97      392.62     11.30 o 
  -6   2  19        0.00       -2.67      2.67 o 
  -4   2  19      205.10      201.65      6.90 o 
  -2   2  19       55.76       53.82      4.08 o 
   0   2  19       99.64      106.24      5.34 o 
   2   2  19      497.70      560.84     14.75 o 
   4   2  19      168.50      175.28      6.59 o 
  -2   0  20      845.11      871.86     18.20 o 
   0   0  20       40.87       39.86      3.45 o 
                                                 
